# Supplementary material for: Cross-cultural adaptation and validation of the Infant Feeding Style Questionnaire in Brazil
Source: PLoS One. 2021 Sep 30;16(9):e0257991. doi: 10.1371/journal.pone.0257991 (PMC8483293; doi:10.1371/journal.pone.0257991)
Supplement: S1 Dataset — (XLSX) [file pone.0257991.s002.xlsx]

## Sheet: Planilha1
LF1	LF2	LF3	LF4	LF5	LF6recoded	LF7recoded	LF8recoded	LF9recoded	LF10	LF11	PR1	PR2	PR3	PR4	PR5	PR6	PR7	PR8	PR11	PR12	PR13	PR14	PR15	PR16	PR17	PR18	PR19	RS1	RS2	RS3	RS4	RS5recoded	RS6recoded	RS7	RS8	RS9	RS10	RS11	RP1	RP2	RP3	RP4	RP5	RP6	RP7	RP8	RP9	RP10	RP11
1,00	1,00	1,00	5,00	1,00	1,00	1,00	1,00	1,00	1,00	4,00	5,00	1,00	1,00	1,00	1,00	1,00	5,00	5,00	5,00	2,00	4,00	1,00	1,00	1,00	1,00	1,00	1,00	5,00	5,00	5,00	5,00	5,00	5,00	5,00	5,00	2,00	1,00	1,00	5,00	5,00	5,00	5,00	5,00	5,00	5,00	1,00	1,00	1,00	2,00
1,00	1,00	4,00	3,00	1,00	1,00	1,00	1,00	1,00	1,00	1,00	5,00	1,00	1,00	1,00	1,00	5,00	5,00	5,00	1,00	1,00	1,00	5,00	5,00	1,00	5,00	5,00	1,00	5,00	5,00	5,00	5,00	5,00	5,00	5,00	5,00	5,00	5,00	5,00	5,00	5,00	1,00	5,00	5,00	1,00	1,00	5,00	5,00	5,00	5,00
1,00	1,00	2,00	1,00	1,00	1,00	1,00	1,00	1,00	1,00	1,00	4,00	2,00	5,00	5,00	1,00	5,00	4,00	1,00	1,00	1,00	1,00	1,00	1,00	1,00	1,00	1,00	1,00	5,00	5,00	4,00	4,00	5,00	5,00	5,00	5,00	5,00	5,00	5,00	5,00	5,00	4,00	5,00	5,00	4,00	5,00	5,00	5,00	5,00	5,00
1,00	1,00	1,00	5,00	1,00	2,00	5,00	1,00	1,00	1,00	1,00	1,00	1,00	1,00	1,00	5,00	5,00	5,00	1,00	1,00	1,00	1,00	1,00	1,00	1,00	1,00	1,00	1,00	3,00	5,00	5,00	2,00	5,00	5,00	1,00	5,00	1,00	1,00	1,00	5,00	5,00	5,00	5,00	5,00	5,00	5,00	5,00	1,00	5,00	5,00
1,00	4,00	1,00		5,00	1,00	1,00	1,00	1,00	1,00	1,00	1,00	1,00	1,00	1,00	4,00	2,00	5,00		1,00	1,00	1,00	1,00	1,00	4,00	5,00	4,00	4,00	5,00	1,00	5,00	5,00	5,00	5,00	1,00	5,00	5,00	5,00	5,00	4,00	5,00	1,00	5,00	5,00	5,00	5,00	5,00	5,00	5,00	5,00
1,00	1,00	4,00	1,00	1,00	1,00	5,00	5,00	5,00	1,00	1,00	5,00	1,00	5,00	5,00	5,00	5,00	5,00	5,00	1,00	5,00	5,00	5,00	5,00	5,00	5,00	5,00	1,00	1,00	5,00	5,00	1,00	1,00	1,00	1,00	1,00	1,00	1,00	1,00	5,00	5,00	1,00	5,00	5,00	5,00	5,00	1,00	5,00	5,00	5,00
1,00	1,00	1,00	5,00	1,00	1,00	1,00	1,00	1,00	1,00	1,00	5,00	5,00	4,00	2,00	1,00	5,00	5,00	5,00	1,00	1,00	1,00	1,00	1,00	1,00	4,00	2,00	1,00	5,00	5,00	5,00	5,00	5,00	5,00	5,00	5,00	5,00	5,00	5,00	1,00	5,00	1,00	5,00	2,00	1,00	5,00	5,00	5,00	5,00	5,00
5,00	1,00	5,00	5,00	1,00	1,00	1,00	3,00	1,00	1,00	5,00	1,00	1,00	1,00	1,00	5,00	5,00	5,00	5,00	5,00	5,00	5,00	1,00	5,00	2,00	3,00	1,00	2,00	2,00	5,00	5,00	5,00	5,00	4,00	5,00	5,00	5,00	5,00	5,00	5,00	5,00	5,00	5,00	5,00	5,00	5,00	5,00	5,00	1,00	5,00
1,00	1,00	1,00	5,00	5,00	1,00	1,00	1,00	1,00	1,00	1,00	5,00	1,00	5,00	5,00	5,00	5,00	5,00	5,00	1,00	5,00	5,00	5,00	5,00	5,00	5,00	5,00	5,00	5,00	5,00	5,00	5,00	5,00	5,00	1,00	1,00	1,00	1,00	5,00	2,00	2,00	3,00	5,00	5,00	5,00	5,00	5,00	5,00	4,00	5,00
1,00	1,00	1,00		5,00	1,00	1,00	1,00	1,00	1,00	1,00	5,00	1,00	1,00	1,00	1,00	5,00	1,00		1,00			5,00	5,00	5,00	5,00	5,00	3,00	5,00	5,00	5,00	1,00	5,00	5,00	5,00	5,00	5,00	5,00	5,00	5,00	5,00	5,00	5,00	5,00	5,00	5,00	5,00	5,00	5,00	5,00
5,00	1,00	1,00	3,00	1,00	1,00	1,00	1,00	1,00	1,00	1,00	5,00	1,00	1,00	4,00	5,00	3,00	4,00	4,00	2,00	1,00	1,00	1,00	1,00	3,00	5,00	1,00	4,00	5,00	5,00	5,00	5,00	5,00	5,00	5,00	5,00	5,00	5,00	5,00	5,00	5,00	1,00	5,00	5,00	5,00	5,00	1,00	5,00	1,00	3,00
4,00	1,00	2,00	4,00	1,00	4,00	4,00	1,00	1,00	1,00	1,00	5,00	1,00	1,00	1,00	2,00	5,00	5,00	2,00	4,00	5,00	4,00	1,00	1,00	2,00	5,00	1,00	1,00	1,00	5,00	5,00	5,00	5,00	5,00	5,00	5,00	5,00	5,00	5,00	5,00	5,00	1,00	5,00	5,00	5,00	5,00	1,00	5,00	1,00	1,00
1,00	5,00	5,00	1,00	1,00	1,00	1,00	4,00	1,00	1,00	1,00	5,00	1,00	5,00	1,00	1,00	1,00	1,00		1,00			5,00	5,00	5,00	1,00	1,00	1,00	5,00	5,00	5,00	1,00	4,00	4,00	3,00	3,00	5,00	5,00	5,00	5,00	5,00	5,00	5,00	5,00	5,00	5,00	1,00	1,00	1,00	5,00
4,00	5,00	2,00	5,00	5,00	1,00	1,00	1,00	1,00	1,00	1,00	5,00	5,00	1,00	1,00	4,00	5,00	5,00		1,00			1,00	1,00	1,00	2,00	1,00	1,00	4,00	4,00	5,00	5,00	5,00	5,00	5,00	5,00	5,00	5,00	5,00	2,00	5,00	1,00	2,00	5,00	5,00	5,00	1,00	5,00	5,00	5,00
5,00	2,00	2,00	5,00	5,00	1,00	1,00	1,00	1,00	1,00	1,00	5,00	2,00	5,00	2,00	5,00	5,00	5,00	5,00	2,00	1,00	5,00	5,00	3,00	2,00	1,00	1,00	2,00	5,00	5,00	5,00	5,00	5,00	5,00	5,00	5,00	4,00	4,00	5,00	1,00	5,00	1,00	5,00	5,00	5,00	5,00	5,00	5,00	5,00	5,00
2,00	5,00	2,00	1,00	1,00	1,00	4,00	1,00	4,00	1,00	1,00	5,00	1,00	1,00	5,00	2,00	5,00	5,00	1,00	2,00	1,00	1,00	1,00	1,00	1,00	1,00	1,00	1,00	2,00	2,00	1,00	1,00	5,00	5,00	5,00	3,00	1,00	1,00	5,00	5,00	5,00	2,00	2,00	5,00	5,00	5,00	5,00	5,00	2,00	2,00
3,00	1,00	1,00	5,00	1,00	1,00	1,00	1,00	1,00	1,00	1,00	4,00	2,00	5,00	4,00	4,00	5,00	4,00	3,00	1,00	5,00	1,00	2,00	1,00	3,00	1,00	1,00	5,00	3,00	2,00	5,00	4,00	5,00	5,00	5,00	5,00	5,00	5,00	5,00	4,00	4,00	3,00	5,00	5,00	5,00	2,00	1,00	3,00	1,00	3,00
2,00	1,00	4,00		1,00	1,00	4,00	1,00	1,00	1,00	1,00	2,00	1,00	1,00	3,00	4,00	5,00	5,00	1,00	1,00		3,00	1,00	1,00	2,00	1,00	1,00	1,00	5,00	5,00	5,00	5,00	5,00	5,00	5,00	5,00	5,00	5,00	5,00	5,00	5,00	2,00	5,00	5,00	5,00	5,00	2,00	2,00	3,00	5,00
1,00	4,00	4,00	5,00	1,00	1,00	1,00	1,00	1,00	1,00	1,00	5,00	1,00	5,00	1,00	5,00	5,00	5,00	5,00	1,00	5,00	5,00	5,00	1,00	5,00	1,00	1,00	4,00	5,00	5,00	5,00	5,00	5,00	5,00	5,00	5,00	2,00	2,00	5,00	5,00	5,00	1,00	5,00	5,00	5,00	5,00	1,00	4,00	1,00	4,00
5,00	5,00	5,00	3,00	1,00	1,00	1,00	1,00	3,00	1,00	1,00	5,00	5,00	5,00	5,00	5,00	5,00	5,00	1,00	2,00	1,00	3,00	1,00	1,00	2,00	1,00	1,00	3,00	5,00	5,00	5,00	5,00	4,00	4,00	1,00	1,00	5,00	2,00	5,00	5,00	5,00	2,00	5,00	5,00	5,00	5,00	5,00	5,00	5,00	5,00
2,00	1,00	1,00	5,00	1,00	1,00	2,00	1,00	1,00	1,00	1,00	1,00	1,00	1,00	1,00	3,00	1,00	4,00	3,00	1,00	1,00	1,00	1,00	1,00	1,00	1,00	1,00	1,00	5,00	5,00	2,00	5,00	5,00	5,00	5,00	5,00	5,00	5,00	5,00	4,00	5,00	1,00	5,00	5,00	5,00	5,00	1,00	1,00	5,00	5,00
1,00	1,00	2,00	5,00	4,00	1,00	1,00	2,00	1,00	1,00	1,00	5,00	4,00	5,00	2,00	4,00	5,00	5,00	1,00	1,00	2,00	2,00	1,00	2,00	2,00	2,00	1,00	5,00	4,00	4,00	5,00	2,00	5,00	5,00	5,00	5,00	2,00	5,00	5,00	5,00	5,00	2,00	5,00	5,00	5,00	5,00	5,00	5,00	5,00	5,00
1,00	3,00	1,00	5,00	1,00	1,00	1,00	1,00	1,00	1,00	1,00	5,00	1,00	1,00	5,00	1,00	2,00	5,00	5,00	2,00	1,00	5,00	1,00	1,00	1,00		1,00	1,00	5,00	5,00	5,00	5,00	5,00	5,00	5,00	5,00	5,00	5,00	5,00	5,00	5,00	1,00	5,00	5,00	5,00	3,00	1,00	1,00	2,00	1,00
5,00	2,00	1,00	5,00	1,00	1,00	1,00	1,00	1,00	1,00	1,00	5,00	2,00	5,00	2,00	1,00	2,00	5,00	2,00	1,00	1,00	1,00	1,00	1,00	1,00	1,00	1,00	1,00	5,00	5,00	5,00	2,00	5,00	5,00	5,00	5,00	2,00	5,00	4,00	5,00	5,00	5,00	5,00	5,00	5,00	4,00	1,00	5,00	5,00	5,00
1,00	1,00	1,00		1,00	1,00	1,00	1,00	1,00	1,00	1,00	5,00	1,00	1,00	1,00	2,00	5,00	5,00	4,00	1,00	5,00	5,00	1,00	1,00	2,00	5,00	1,00	1,00	5,00	5,00	5,00	5,00	5,00	5,00	5,00	5,00	1,00	1,00	5,00	5,00	5,00	5,00	5,00	5,00	5,00	5,00	1,00	5,00	5,00	2,00
1,00	1,00	1,00	3,00	1,00	1,00	1,00	1,00	1,00	1,00	1,00	3,00	1,00	2,00	1,00	1,00	1,00	1,00	1,00	1,00	1,00	1,00	1,00	1,00	2,00	2,00	1,00	5,00	2,00	2,00	2,00	1,00	5,00	5,00	5,00	5,00	5,00	5,00	5,00	5,00	5,00	5,00	5,00	5,00	5,00	5,00	2,00	2,00	4,00	5,00
2,00	2,00	1,00	1,00	1,00	1,00	1,00	1,00	1,00	1,00	1,00	1,00	1,00	1,00	1,00	1,00	1,00	1,00	1,00	1,00	2,00	1,00	1,00	1,00	2,00	1,00	1,00	2,00	1,00	1,00	1,00	1,00	5,00	5,00	5,00	5,00	5,00	5,00	5,00	5,00	5,00	5,00	5,00	5,00	5,00	5,00	3,00	4,00	4,00	4,00
5,00	2,00	3,00	5,00	1,00	1,00	1,00	5,00	5,00	1,00	1,00	5,00	1,00	5,00	1,00	1,00	5,00	5,00	3,00	5,00	5,00	1,00	5,00	5,00	1,00	5,00	4,00	4,00	1,00	1,00	3,00	1,00	5,00	5,00	5,00	5,00	5,00	5,00	5,00	5,00	5,00	1,00	5,00	5,00	5,00	5,00	5,00	5,00	1,00	1,00
1,00	1,00	2,00	5,00	1,00	1,00	1,00	1,00	1,00	1,00	1,00	1,00	1,00	1,00	1,00	5,00	5,00	1,00	1,00	1,00	1,00	1,00	1,00	1,00	3,00	4,00	1,00	1,00	5,00	5,00	4,00	1,00	5,00	5,00	5,00	5,00	5,00	5,00	5,00	3,00	5,00	4,00	5,00	5,00	1,00	1,00	1,00	5,00	5,00	5,00
4,00	2,00	2,00	3,00	4,00	1,00	5,00	1,00	1,00	1,00	1,00	2,00	1,00	1,00	1,00	4,00	5,00	2,00	2,00	5,00	4,00	2,00	4,00	1,00	1,00	1,00	1,00	1,00	4,00	4,00	1,00	1,00	5,00	5,00	5,00	5,00	5,00	5,00	5,00	5,00	5,00	5,00	5,00	5,00	5,00	5,00	5,00	5,00	5,00	5,00
4,00	2,00	4,00	5,00	5,00	1,00	1,00	4,00	1,00	1,00	1,00	3,00	1,00	1,00	1,00	1,00	5,00	1,00	1,00	1,00	1,00	1,00	1,00	1,00	4,00	1,00	1,00	4,00	5,00	5,00	5,00	4,00	5,00	5,00	5,00	5,00	5,00	5,00	4,00	5,00	5,00	5,00	5,00	5,00	5,00	5,00	5,00	5,00	5,00	5,00
1,00	1,00	1,00	5,00	1,00	1,00	1,00	1,00	1,00	1,00	1,00	4,00	1,00	4,00	1,00	1,00	5,00	5,00	5,00	5,00	5,00	5,00	1,00	1,00	2,00	1,00	1,00	1,00	5,00	5,00	5,00	5,00	5,00	5,00	5,00	5,00	5,00	5,00	5,00	5,00	5,00	5,00	5,00	5,00	5,00	5,00	5,00	5,00	5,00	5,00
1,00	1,00	3,00	5,00	1,00	1,00	1,00	1,00	1,00	1,00	1,00	5,00	1,00	5,00	1,00	1,00	1,00	5,00	5,00	1,00	1,00	1,00	1,00	1,00	5,00	1,00	1,00	5,00	5,00	2,00	5,00	5,00	5,00	5,00	2,00	5,00	5,00	5,00	5,00	5,00	5,00	1,00	5,00	5,00	5,00	5,00	5,00	5,00	1,00	1,00
3,00	1,00	2,00	5,00	1,00	1,00	1,00	1,00	1,00	1,00	1,00	4,00	2,00	2,00	2,00	2,00	2,00	3,00	1,00	1,00	1,00	1,00	1,00	1,00	1,00	1,00	1,00	1,00	4,00	4,00	2,00	1,00	5,00	5,00	5,00	5,00	5,00	5,00	5,00	5,00	5,00	4,00	4,00	5,00	5,00	5,00	2,00	2,00	4,00	5,00
1,00	1,00	1,00	3,00	1,00	1,00	1,00	1,00	1,00	1,00	1,00	4,00	1,00	1,00	1,00	5,00	1,00	4,00	1,00	1,00	1,00	1,00	1,00	1,00	1,00	1,00	1,00	1,00	5,00	4,00	5,00	2,00	5,00	5,00	1,00	5,00	4,00	4,00	4,00	4,00	5,00	4,00	4,00	4,00	5,00	5,00	1,00	2,00	1,00	5,00
1,00	1,00	1,00	2,00	1,00	1,00	4,00	1,00	1,00	1,00	1,00	1,00	1,00	1,00	1,00	5,00	1,00	1,00	1,00	1,00	1,00	1,00	1,00	1,00	2,00	4,00	1,00	4,00	1,00	1,00	1,00	1,00	5,00	5,00	5,00	5,00	5,00	5,00	5,00	5,00	5,00	5,00	5,00	5,00	5,00	5,00	1,00	1,00	1,00	5,00
5,00	2,00	1,00	2,00	3,00	2,00	2,00	1,00	1,00	1,00	1,00	3,00	1,00	4,00	2,00	3,00	5,00	4,00	1,00	1,00	4,00	1,00	1,00	1,00	2,00	1,00	1,00	1,00	3,00	2,00	4,00	4,00	5,00	5,00	5,00	5,00	5,00	5,00	5,00	4,00	4,00	5,00	5,00	5,00	5,00	4,00	4,00	5,00	5,00	5,00
1,00	3,00	1,00		1,00	1,00	1,00	1,00	1,00	1,00	1,00	5,00	1,00	5,00	1,00	5,00	5,00	1,00	1,00	1,00			1,00	1,00	1,00	1,00	1,00	1,00	5,00	5,00	5,00	5,00	5,00	5,00	5,00	5,00	5,00	5,00	5,00	5,00	5,00	3,00	5,00	5,00	5,00	5,00	5,00	5,00	1,00	5,00
5,00	1,00	2,00	5,00	5,00	1,00	1,00	4,00	4,00	1,00	1,00	5,00	1,00	1,00	1,00	1,00	5,00	5,00	1,00	5,00	1,00	1,00	5,00	5,00	2,00	5,00	1,00	1,00	5,00	5,00	5,00	5,00	4,00	4,00	1,00	5,00	1,00	1,00	5,00	5,00	5,00	5,00	5,00	5,00	5,00	5,00	1,00	5,00	4,00	5,00
1,00	1,00	1,00	5,00	1,00	1,00	1,00	1,00	1,00	1,00	1,00	5,00	5,00	5,00	4,00	1,00	5,00	5,00	5,00	2,00	5,00	5,00	5,00	5,00	5,00	5,00	5,00	3,00	5,00	5,00	5,00	5,00	5,00	5,00	5,00	5,00	2,00	1,00	5,00	5,00	5,00	1,00	5,00	5,00	4,00	5,00	5,00	5,00	1,00	4,00
1,00	1,00	3,00		1,00	1,00	1,00	2,00	1,00	1,00	1,00	5,00	1,00	1,00	1,00	5,00	5,00	5,00		1,00			5,00	1,00	2,00	1,00	1,00	1,00	5,00	5,00	5,00	1,00	5,00	5,00	5,00	5,00	5,00	5,00	5,00	5,00	5,00	5,00	5,00	5,00	5,00	5,00	5,00	5,00	5,00	5,00
5,00	5,00	5,00	5,00	1,00	1,00	1,00	1,00	1,00	1,00	1,00	5,00	1,00	5,00	2,00	2,00	5,00	5,00	1,00	1,00		1,00	1,00	1,00	5,00	5,00	5,00	5,00	5,00	5,00	5,00	5,00	5,00	5,00	5,00	5,00	5,00	5,00	5,00	5,00	5,00	2,00	5,00	5,00	5,00	5,00	5,00	5,00	5,00	5,00
1,00	1,00	1,00	5,00	1,00	1,00	5,00	1,00	1,00	1,00	1,00	5,00	1,00	1,00	1,00	5,00	1,00	5,00	1,00	1,00	1,00	1,00	1,00	1,00	1,00	1,00	1,00	1,00	1,00	5,00	5,00	1,00	5,00	5,00	5,00	5,00	5,00	5,00	5,00	5,00	5,00	5,00	5,00	5,00	5,00	5,00	2,00	5,00	1,00	5,00
1,00	1,00	2,00	4,00	5,00	1,00	4,00	1,00	1,00	1,00	1,00	3,00	1,00	1,00	1,00	1,00	5,00	1,00		1,00			5,00	5,00	5,00	5,00	5,00	1,00	1,00	1,00	5,00	1,00	5,00	5,00	5,00	5,00	5,00	5,00	5,00	2,00	5,00	5,00	5,00	5,00	5,00	5,00	5,00	5,00	5,00	3,00
4,00	1,00	2,00	5,00	1,00	1,00	1,00	1,00	1,00	1,00	1,00	5,00	2,00	5,00	1,00	1,00	5,00	5,00	5,00	1,00			1,00	1,00	2,00	2,00	1,00	1,00	5,00	5,00	5,00	5,00	5,00	5,00	5,00	5,00	5,00	5,00	5,00	5,00	5,00	5,00	5,00	5,00	4,00	4,00	5,00	5,00	5,00	5,00
4,00	2,00	2,00	3,00	1,00	1,00	1,00	1,00	1,00	1,00	1,00	2,00	1,00	5,00	1,00	5,00	5,00	5,00		1,00	1,00	1,00	5,00	5,00	4,00	3,00	1,00	3,00	5,00	5,00	5,00	5,00	5,00	5,00	4,00	5,00	5,00	5,00	5,00	5,00	5,00	3,00	5,00	5,00	5,00	5,00	5,00	5,00	5,00	5,00
4,00	5,00	2,00	5,00	1,00	1,00	1,00	1,00	1,00	1,00	1,00	5,00	5,00	5,00	2,00	5,00	5,00	5,00	5,00	2,00	5,00	5,00	5,00	5,00	5,00	5,00	5,00	1,00	5,00	5,00	5,00	5,00	5,00	4,00	5,00	5,00	5,00	5,00	5,00	5,00	5,00	1,00	5,00	5,00	5,00	5,00	5,00	5,00	5,00	5,00
1,00	1,00	1,00	3,00	1,00	1,00	1,00	2,00	1,00	1,00	1,00	5,00	2,00	4,00	2,00	5,00	1,00	5,00	5,00	2,00	1,00	1,00	1,00	1,00	1,00	1,00	1,00	1,00	4,00	5,00	5,00	5,00	5,00	4,00	5,00	5,00	4,00	5,00	5,00	1,00	5,00	1,00	5,00	4,00	5,00	5,00	1,00	1,00	1,00	5,00
5,00	1,00	5,00	5,00	5,00	1,00	1,00	1,00	1,00	1,00	1,00	5,00	1,00	1,00	1,00	5,00	5,00	5,00	1,00	2,00	1,00	1,00	5,00	1,00	1,00	1,00	1,00	1,00	5,00	5,00	5,00	5,00	5,00	4,00	5,00	5,00	5,00	5,00	5,00	5,00	5,00	5,00	5,00	1,00	5,00	5,00	5,00	5,00	5,00	5,00
1,00	1,00	3,00	5,00	1,00	1,00	5,00	1,00	1,00	1,00	1,00	5,00	1,00	5,00	1,00	1,00	1,00	5,00	3,00	1,00	5,00	5,00	1,00	1,00	4,00	1,00	1,00	5,00	5,00	1,00	5,00	5,00	5,00	5,00	5,00	5,00	5,00	5,00	5,00	5,00	5,00	5,00	5,00	5,00	5,00	5,00	4,00	1,00	1,00	1,00
1,00	1,00	2,00	5,00	3,00	5,00	1,00	5,00	1,00	1,00	1,00	1,00	1,00	1,00	1,00	1,00	1,00	5,00	5,00	1,00		5,00	1,00	1,00	5,00	5,00	1,00	5,00	1,00	1,00	5,00	1,00	5,00	5,00	1,00	5,00	1,00	1,00	5,00	5,00	5,00	5,00	1,00	5,00	5,00	5,00	5,00	1,00	1,00	1,00
1,00	1,00	1,00	5,00	1,00	1,00	1,00	1,00	1,00	1,00	1,00	5,00	2,00	4,00	2,00	1,00	5,00	5,00		1,00			5,00	1,00	5,00	4,00	1,00	1,00	5,00	5,00	5,00	3,00	5,00	5,00	5,00	5,00	5,00	5,00	5,00	5,00	2,00	1,00	5,00	5,00	5,00	1,00	5,00	5,00	1,00	5,00
5,00	1,00	4,00	5,00	1,00	1,00	1,00	1,00	1,00	1,00	1,00	5,00	1,00	5,00	1,00	1,00	5,00	5,00	1,00	5,00	1,00	5,00	1,00	1,00	2,00	1,00	1,00	5,00	5,00	5,00	5,00	5,00	5,00	5,00	5,00	5,00	5,00	4,00	5,00	5,00	4,00	5,00	5,00	5,00	1,00	5,00	5,00	5,00	5,00	5,00
5,00	5,00	5,00	5,00	1,00	1,00	1,00	1,00	1,00	1,00	1,00	5,00	2,00	5,00	1,00	5,00	5,00	2,00	2,00	5,00	2,00	2,00	1,00	5,00	1,00	2,00	1,00	1,00	5,00	5,00	5,00	5,00	5,00	5,00	5,00	5,00	5,00	5,00	5,00	5,00	5,00	1,00	5,00	5,00	5,00	2,00	5,00	5,00	5,00	5,00
1,00	5,00	5,00	1,00	1,00	1,00	1,00	1,00	1,00	1,00	1,00	5,00	1,00	5,00	1,00	4,00	5,00	4,00		1,00			1,00	1,00	5,00	1,00	1,00	1,00	5,00	5,00	5,00	5,00	5,00	5,00	5,00	5,00	5,00	5,00	5,00	5,00	5,00	1,00	5,00	5,00	5,00	5,00	1,00	5,00	4,00	5,00
5,00	2,00	4,00	5,00	5,00	1,00	1,00	1,00	1,00	1,00	1,00	5,00	5,00	5,00	5,00	5,00	5,00	5,00	3,00	5,00	1,00	5,00	5,00	5,00	5,00	5,00	5,00	3,00	5,00	5,00	5,00	5,00	5,00	4,00	1,00	5,00	5,00	5,00	5,00	5,00	5,00	5,00	5,00	5,00	5,00	5,00	5,00	5,00	5,00	5,00
1,00	1,00	1,00	5,00	1,00	1,00	1,00	1,00	1,00	1,00	1,00	2,00	2,00	1,00	1,00	5,00	5,00	5,00	1,00	5,00	5,00	5,00	5,00	5,00	2,00	1,00	5,00	1,00	5,00	5,00	5,00	5,00	5,00	5,00	1,00	5,00	5,00	5,00	5,00	5,00	5,00	1,00	5,00	5,00	5,00	5,00	5,00	5,00	1,00	5,00
5,00	1,00	5,00	5,00	1,00	1,00	1,00	1,00	1,00	1,00	4,00	5,00	1,00	5,00	1,00	2,00	5,00	5,00	5,00	4,00	5,00	5,00	1,00	1,00	4,00	1,00	1,00	1,00	5,00	5,00	5,00	5,00	5,00	5,00	2,00	2,00	5,00	5,00	5,00	5,00	1,00	1,00	5,00	5,00	5,00	5,00	5,00	2,00	3,00	1,00
2,00	1,00	5,00	5,00	1,00	1,00	1,00	1,00	1,00	1,00	1,00	5,00	1,00	5,00	5,00	5,00	5,00	5,00	5,00	1,00	1,00	5,00	1,00	1,00	5,00	1,00	1,00	1,00	5,00	5,00	5,00	5,00	5,00	5,00	5,00	5,00	5,00	5,00	5,00	1,00	5,00	5,00	5,00	5,00	5,00	5,00	5,00	5,00	5,00	2,00
5,00	1,00	5,00	5,00	1,00	1,00	1,00	1,00	1,00	5,00	1,00	5,00	1,00	1,00	1,00	1,00	5,00	5,00	5,00	1,00	1,00		5,00	5,00	5,00	5,00	5,00	1,00	5,00	5,00	5,00	5,00	5,00	5,00	5,00	5,00	5,00	5,00	5,00	5,00	5,00	5,00	5,00	5,00	5,00	5,00	1,00	5,00	2,00	5,00
3,00	1,00	3,00	5,00	1,00	1,00	1,00	1,00	1,00	1,00	1,00	5,00	5,00	5,00	4,00	4,00	5,00	5,00	5,00	1,00			1,00	1,00	5,00	1,00	5,00	5,00	5,00	5,00	5,00	5,00	5,00	5,00	5,00	5,00	5,00	5,00	5,00	5,00	5,00	1,00	5,00	5,00	5,00	5,00	4,00	4,00	3,00	4,00
1,00	2,00	3,00	5,00	1,00	1,00	1,00	4,00	4,00	1,00	3,00	5,00	2,00	1,00	1,00	5,00	5,00	5,00	5,00	2,00			1,00	1,00	3,00	5,00	5,00	5,00	5,00	5,00	5,00	5,00	4,00	3,00	3,00	5,00	3,00	5,00	5,00	5,00	5,00	1,00	5,00	5,00	5,00	5,00	2,00	4,00	5,00	5,00
1,00	1,00	1,00	5,00	1,00	2,00	2,00	4,00	1,00	1,00	1,00	5,00	1,00	5,00	1,00	1,00	5,00	5,00		1,00			1,00	1,00	5,00	1,00	1,00	1,00	5,00	4,00	5,00	5,00	5,00	4,00	5,00	5,00	4,00	5,00	5,00	5,00	5,00	1,00	5,00	5,00	5,00	5,00	2,00	5,00	1,00	5,00
5,00	1,00	4,00	5,00	1,00	1,00	1,00	1,00	1,00	1,00	3,00	5,00	1,00	5,00	2,00	2,00	1,00	5,00	1,00	4,00	5,00	5,00	5,00	1,00	1,00	5,00	1,00	5,00	5,00	5,00	5,00	3,00	5,00	5,00	5,00	5,00	5,00	5,00	5,00	5,00	5,00	2,00	2,00	5,00	5,00	5,00	2,00	1,00	1,00	5,00
1,00	1,00	5,00		5,00	2,00	1,00	1,00	1,00	1,00	1,00	5,00	2,00	1,00	1,00	1,00	5,00	5,00		1,00			5,00	5,00	2,00	1,00	1,00	1,00	4,00	5,00	5,00	5,00	5,00	5,00	5,00	5,00	5,00	5,00	5,00	5,00	5,00	1,00	5,00	4,00	5,00	5,00	1,00	5,00	1,00	5,00
5,00	1,00	4,00	5,00	1,00	1,00	1,00	5,00	4,00	1,00	1,00	5,00	2,00	4,00	4,00	1,00	4,00	5,00	1,00	5,00	1,00	5,00	1,00	5,00	2,00	1,00	5,00	5,00	5,00	5,00	5,00	5,00	5,00	4,00	5,00	5,00	5,00	4,00	5,00	2,00	1,00	2,00	4,00	5,00	5,00	1,00	5,00	5,00	5,00	4,00
3,00	3,00	2,00		1,00	1,00	1,00	1,00	1,00	1,00	1,00	2,00	1,00	1,00	1,00	1,00	4,00	1,00		1,00			1,00	1,00	1,00	1,00	1,00	1,00	5,00	5,00	1,00	1,00	5,00	5,00	5,00	5,00	5,00	5,00	5,00	5,00	3,00	5,00	5,00	5,00	5,00	5,00	1,00	5,00	5,00	5,00
5,00	5,00	2,00	5,00	1,00	1,00	1,00	1,00	1,00	1,00	2,00	5,00	2,00	5,00	1,00	5,00	2,00	2,00	2,00	5,00	5,00	3,00	5,00	1,00	2,00	4,00	4,00	4,00	5,00	5,00	5,00	5,00	5,00	4,00	4,00	5,00	4,00	2,00	5,00	5,00	4,00	1,00	5,00	2,00	2,00	2,00	5,00	5,00	4,00	5,00
2,00	1,00	1,00	3,00	1,00	1,00	2,00	1,00	1,00	1,00	1,00	5,00	2,00	1,00	2,00	4,00	2,00	5,00	5,00	1,00			1,00	1,00	2,00	3,00		3,00	5,00	5,00	5,00		5,00	5,00	5,00	5,00	5,00	5,00	5,00	5,00	5,00	5,00	5,00	5,00	5,00	5,00	5,00	5,00	5,00	5,00
5,00	1,00	1,00	5,00	1,00	1,00	1,00	1,00	1,00	1,00	1,00	2,00	1,00	1,00	1,00	1,00	5,00	1,00	1,00	5,00	5,00	5,00	5,00	5,00	5,00	5,00	5,00	1,00	5,00	5,00	1,00	1,00	5,00	5,00	5,00	5,00	1,00	5,00	5,00	5,00	5,00	5,00	5,00	5,00	5,00	5,00	5,00	5,00	1,00	5,00
1,00	5,00	5,00		5,00	1,00	1,00	1,00	1,00	1,00	1,00	5,00	1,00	1,00	1,00	1,00	4,00	5,00		1,00			1,00	1,00	5,00	5,00	1,00	1,00	5,00	5,00	1,00	5,00	5,00	5,00	5,00	5,00	5,00	5,00	5,00	5,00	5,00	5,00	5,00	5,00	5,00	5,00	5,00	5,00	1,00	1,00
1,00	2,00	2,00		5,00	1,00	1,00	1,00	1,00	1,00	1,00	5,00	1,00	1,00	1,00	2,00	4,00	5,00		1,00			5,00	5,00	1,00	5,00	2,00	1,00	5,00	5,00	5,00	5,00	5,00	4,00	5,00	5,00	2,00	5,00	5,00	5,00	5,00	4,00	5,00	5,00	5,00	5,00	1,00	1,00	1,00	1,00
5,00	1,00	1,00	5,00	1,00	1,00	4,00	4,00	1,00	1,00	1,00	2,00	5,00	2,00	1,00	2,00	1,00	5,00	1,00	3,00	1,00	5,00	5,00	5,00	2,00	5,00	1,00	1,00	2,00	1,00	5,00	5,00	5,00	3,00	5,00	5,00	5,00	5,00	1,00	5,00	5,00	5,00	5,00	5,00	5,00	5,00	1,00	1,00	1,00	5,00
4,00	3,00	4,00	5,00	5,00	1,00	1,00	1,00	1,00	1,00	1,00	5,00	3,00	5,00	1,00	5,00	5,00	5,00	5,00	1,00	5,00	5,00	1,00	1,00	3,00	5,00	5,00	4,00	5,00	1,00	5,00	5,00	5,00	5,00	5,00	5,00	3,00	5,00	5,00	4,00	5,00	2,00	5,00	5,00	5,00	5,00	5,00	5,00	1,00	5,00
5,00	5,00	1,00	5,00	5,00	1,00	1,00	1,00	1,00	1,00	1,00	5,00	1,00	5,00	1,00	5,00	5,00	1,00	5,00	5,00	1,00	5,00	1,00	1,00	1,00	1,00	1,00	1,00	5,00	5,00	5,00	5,00	5,00	5,00	5,00	5,00	5,00	5,00	5,00	5,00	5,00	2,00	5,00	5,00	5,00	5,00	5,00	5,00	1,00	5,00
4,00	2,00	3,00	5,00	1,00	3,00	3,00	1,00	1,00	1,00	1,00	2,00	1,00	2,00	3,00	2,00	4,00	4,00	3,00	2,00	1,00	3,00	1,00	5,00	2,00	1,00	1,00	2,00	3,00	2,00	5,00	3,00	5,00	5,00	5,00	5,00	5,00	5,00	5,00	5,00	2,00	1,00	5,00	5,00	1,00	3,00	5,00	5,00	2,00	5,00
5,00	5,00	1,00	5,00	1,00	1,00	1,00	1,00	1,00	1,00	1,00	5,00	2,00	2,00	2,00	5,00	5,00	5,00	1,00	2,00	5,00	1,00	5,00	5,00	5,00	5,00	5,00	5,00	2,00	5,00	5,00	1,00	4,00	4,00	5,00	5,00	1,00	1,00	5,00	5,00	5,00	5,00	5,00	5,00	5,00	5,00	2,00	5,00	5,00	5,00
2,00	2,00	1,00	5,00	1,00	1,00	1,00	1,00	1,00	1,00	1,00	4,00	1,00	1,00	1,00	1,00	1,00	5,00	5,00	3,00	1,00	1,00	1,00	1,00	2,00	5,00	1,00	5,00	5,00	5,00	5,00	5,00	5,00	5,00	5,00	5,00	5,00	5,00	5,00	1,00	4,00	1,00	5,00	5,00	5,00	5,00	2,00	2,00	1,00	2,00
4,00	5,00	2,00	4,00	5,00	1,00	1,00	5,00	4,00	1,00	1,00	3,00	5,00	1,00	2,00	1,00	5,00	5,00	3,00	5,00	5,00	5,00	5,00	2,00	5,00	5,00	5,00	5,00	5,00	5,00	1,00	5,00	1,00	1,00	1,00	5,00	1,00	1,00	5,00	2,00	5,00	5,00	5,00	5,00	3,00	5,00	5,00	5,00	5,00	1,00
5,00	1,00	1,00	5,00	1,00	1,00	1,00	1,00	1,00	1,00	1,00	5,00	1,00	1,00	1,00	5,00	1,00	5,00	1,00	5,00	1,00	1,00	1,00	1,00	2,00	1,00	1,00	1,00	5,00	1,00	5,00	1,00	5,00	5,00	5,00	5,00	5,00	5,00	5,00	1,00	1,00	1,00	5,00	5,00	1,00	1,00	1,00	1,00	1,00	5,00
1,00	1,00	1,00	5,00	1,00	1,00	1,00	1,00	1,00	1,00	1,00	5,00	2,00	5,00	1,00	5,00	5,00	5,00		1,00			1,00	1,00	5,00	5,00	5,00	5,00	5,00	5,00	5,00	5,00	5,00	5,00	5,00	5,00	5,00	5,00	5,00	5,00	5,00	1,00	5,00	5,00	5,00	5,00	1,00	5,00	5,00	5,00
5,00	1,00	2,00	4,00	2,00	1,00	1,00	2,00	1,00	1,00	2,00	5,00	4,00	4,00	4,00	4,00	2,00	5,00	5,00	2,00	5,00	5,00	5,00	5,00	4,00	5,00	5,00	5,00	5,00	5,00	4,00	5,00	2,00	4,00	1,00	1,00	1,00	1,00	5,00	5,00	5,00	1,00	5,00	5,00	5,00	5,00	4,00	4,00	1,00	4,00
3,00	2,00	5,00	5,00	4,00	1,00	2,00	2,00	1,00	1,00	1,00	5,00	1,00	4,00	3,00	4,00	5,00	4,00		1,00			1,00	1,00	4,00	4,00	1,00	4,00	2,00	2,00	5,00	3,00	5,00	5,00	5,00	5,00	5,00	5,00	5,00	5,00	5,00	3,00	5,00	5,00	5,00	5,00	4,00	5,00	4,00	5,00
5,00	4,00	5,00	5,00	1,00	1,00	1,00	1,00	1,00	1,00	1,00	5,00	5,00	5,00	3,00	5,00	5,00	5,00	1,00	2,00	1,00	1,00	5,00	5,00	5,00	1,00	1,00	1,00	5,00	5,00	5,00	5,00	5,00	5,00	5,00	5,00	5,00	5,00	5,00	5,00	5,00	5,00	5,00	5,00	5,00	5,00	5,00	5,00	5,00	5,00
5,00	5,00	5,00	5,00	1,00	1,00	1,00	1,00	1,00	1,00	1,00	5,00	5,00	5,00	1,00	5,00	5,00	5,00		1,00			1,00	1,00	4,00	3,00	1,00	1,00	5,00	5,00	5,00	5,00	5,00	4,00	5,00	5,00	5,00	5,00	5,00	5,00	5,00	1,00	5,00	5,00	5,00	5,00	5,00	5,00	5,00	5,00
5,00	1,00	5,00	5,00	1,00	1,00	5,00	3,00	3,00	1,00	1,00	5,00	5,00	5,00	1,00	1,00	5,00	5,00	5,00	5,00	3,00	5,00	1,00	1,00	2,00	1,00	1,00	3,00	1,00	1,00	1,00	1,00	4,00	4,00	3,00	3,00	3,00	3,00	5,00	5,00	5,00	2,00	5,00	5,00	5,00	5,00	5,00	5,00	5,00	5,00
5,00	1,00	4,00	5,00	1,00	1,00	1,00	2,00	2,00	1,00	1,00	5,00	1,00	5,00	1,00	5,00	1,00	5,00	5,00	5,00	1,00	5,00	1,00	1,00	1,00	1,00	1,00	1,00	5,00	5,00	5,00	5,00	4,00	4,00	5,00	5,00	5,00	5,00	5,00	1,00	1,00	1,00	5,00	5,00	1,00	5,00	5,00	5,00	5,00	5,00
4,00	5,00	5,00	5,00	1,00	2,00	2,00	2,00	2,00	1,00	1,00	4,00	1,00	1,00	1,00	1,00	5,00	5,00	2,00	5,00	5,00	5,00	1,00	5,00	2,00	1,00	5,00	2,00	5,00	5,00	5,00	5,00	5,00	4,00	5,00	5,00	1,00	5,00	5,00	5,00	5,00	5,00	5,00	5,00	5,00	5,00	2,00	4,00	5,00	5,00
5,00	1,00	5,00	5,00	1,00	1,00	1,00	1,00	1,00	1,00	5,00	5,00	1,00	1,00	1,00	1,00	1,00	5,00	1,00	2,00	1,00	1,00	1,00	1,00	5,00	1,00	3,00	3,00	5,00	5,00	5,00	5,00	5,00	5,00	5,00	5,00	5,00	5,00	5,00	5,00	5,00	5,00	5,00	5,00	5,00	5,00	5,00	5,00	1,00	5,00
5,00	1,00	1,00	5,00	1,00	1,00	1,00	1,00	1,00	1,00	1,00	5,00	1,00	5,00	1,00	5,00	5,00	5,00	5,00	1,00			1,00	1,00	5,00	5,00	4,00	1,00	5,00	5,00	5,00	5,00	5,00	5,00	5,00	5,00	5,00	5,00	5,00	5,00	5,00	5,00	5,00	5,00	5,00	5,00	5,00	5,00	1,00	5,00
5,00	5,00	5,00	5,00	5,00	1,00	1,00	1,00	1,00	1,00	1,00	5,00	1,00	2,00	5,00	1,00	5,00	5,00	5,00	5,00	5,00	5,00	5,00	5,00	2,00	5,00	5,00	5,00	5,00	5,00	5,00	5,00	4,00	5,00	5,00	5,00	5,00	5,00	5,00	5,00	5,00	1,00	5,00	5,00	5,00	5,00	5,00	5,00	5,00	4,00
4,00	2,00	3,00	1,00	1,00	1,00	4,00	1,00	1,00	1,00	1,00	2,00	1,00	1,00	4,00	5,00	5,00	5,00	1,00	5,00	5,00	5,00	1,00	1,00	1,00	1,00	1,00	3,00	5,00	5,00	5,00	5,00	4,00	4,00	1,00	5,00	5,00	5,00	5,00	5,00	5,00	5,00	5,00	5,00	5,00	5,00	5,00	5,00	5,00	5,00
5,00	1,00	4,00	5,00	1,00	1,00	1,00	2,00	2,00	1,00	1,00	4,00	5,00	4,00	1,00	4,00	1,00	5,00		1,00			1,00	1,00	5,00	5,00	5,00	3,00	5,00	4,00	5,00	5,00	5,00	4,00	5,00	5,00	5,00	5,00	5,00	3,00	5,00	1,00	5,00	5,00	5,00	5,00	5,00	5,00	2,00	5,00
2,00	1,00	1,00	5,00	1,00	1,00	1,00	1,00	1,00	1,00	1,00	5,00	5,00	4,00	1,00	1,00	5,00	5,00	5,00	5,00	1,00	1,00	1,00	1,00	1,00	1,00	1,00	5,00	5,00	5,00	3,00	5,00	5,00	5,00	5,00	5,00	3,00	5,00	5,00	5,00	5,00	2,00	5,00	5,00	5,00	5,00	1,00	1,00	1,00	1,00
4,00	2,00	2,00	1,00	5,00	1,00	4,00	1,00	1,00	1,00	1,00	1,00	1,00	1,00	1,00	5,00	5,00	5,00	1,00	1,00	1,00	1,00	1,00	1,00	2,00	1,00	1,00	1,00	2,00	5,00	5,00	1,00	4,00	4,00	5,00	5,00	5,00	5,00	5,00	5,00	4,00	5,00	5,00	5,00	5,00	5,00	2,00	5,00	5,00	5,00
5,00	1,00	1,00	5,00	5,00	1,00	1,00	1,00	1,00	1,00	1,00	2,00	1,00	1,00	2,00	2,00	1,00	5,00	1,00	5,00	1,00	5,00	1,00	1,00	2,00	1,00	1,00	1,00	5,00	5,00	5,00	5,00	5,00	5,00	5,00	5,00	5,00	5,00	5,00	5,00	5,00	4,00	5,00	5,00	5,00	5,00	1,00	2,00	2,00	5,00
5,00	1,00	5,00	5,00	1,00	1,00	1,00	1,00	1,00	1,00	1,00	5,00	1,00	5,00	1,00	5,00	2,00	5,00	3,00	5,00	5,00	1,00	5,00	1,00	3,00	1,00	1,00	5,00	5,00	5,00	5,00	1,00	5,00	5,00	5,00	5,00	5,00	5,00	5,00	5,00	5,00	5,00	5,00	5,00	5,00	5,00	5,00	5,00	1,00	5,00
5,00	2,00	2,00	5,00	5,00	1,00	1,00	1,00	1,00	1,00	1,00	5,00	1,00	1,00	4,00	1,00	5,00	5,00	1,00	1,00	5,00	1,00	1,00	1,00	1,00	1,00	1,00	1,00	5,00	1,00	5,00	5,00	5,00	5,00	5,00	5,00	5,00	5,00	5,00	5,00	5,00	5,00	5,00	5,00	1,00	1,00	5,00	5,00	5,00	5,00
1,00	3,00	4,00	5,00	5,00	1,00	1,00	1,00	1,00	1,00	1,00	5,00	2,00	1,00	1,00	1,00	5,00	5,00	1,00	1,00	1,00	1,00	1,00	1,00	1,00	1,00	1,00	1,00	5,00	5,00	5,00	1,00	5,00	5,00	5,00	5,00	1,00	1,00	1,00	5,00	2,00	2,00	5,00	5,00	5,00	5,00	1,00	5,00	1,00	4,00
5,00	1,00	1,00	5,00	1,00	1,00	1,00	1,00	1,00	1,00	1,00	1,00	1,00	1,00	1,00	1,00	4,00	1,00	1,00	5,00	5,00	5,00	5,00	5,00	2,00	1,00	1,00	5,00	5,00	5,00	5,00	5,00	5,00	5,00	5,00	5,00	5,00	5,00	5,00	5,00	5,00	5,00	5,00	5,00	5,00	5,00	5,00	5,00	1,00	4,00
1,00	1,00	1,00	5,00	1,00	1,00	1,00	1,00	1,00	1,00	1,00	1,00	1,00	1,00	1,00	3,00	1,00	1,00	1,00	1,00	1,00	1,00	1,00	1,00	1,00	4,00	1,00	1,00	5,00	5,00	1,00	1,00	5,00	5,00	5,00	5,00	5,00	5,00	5,00	5,00	5,00	3,00	5,00	5,00	5,00	5,00	1,00	2,00	5,00	5,00
1,00	2,00	1,00	3,00	1,00	1,00	1,00	1,00	1,00	1,00	1,00	5,00	1,00	1,00	1,00	3,00	5,00	5,00		1,00			5,00	1,00	2,00	5,00	1,00	5,00	4,00	5,00	5,00	1,00	5,00	5,00	5,00	5,00	5,00	5,00	5,00	5,00	5,00	5,00	5,00	5,00	1,00	5,00	4,00	5,00	3,00	5,00
5,00	2,00	1,00	5,00	1,00	1,00	1,00	1,00	1,00	1,00	1,00	5,00	1,00	1,00	1,00	5,00	5,00	5,00	1,00	2,00	5,00	1,00	1,00	1,00	2,00	1,00	1,00	1,00	5,00	5,00	5,00	3,00	5,00	5,00	5,00	5,00	5,00	5,00	5,00	5,00	2,00	1,00	5,00	5,00	5,00	5,00	2,00	5,00	1,00	5,00
1,00	1,00	1,00	5,00	5,00	1,00	1,00	1,00	1,00	1,00	1,00	5,00	2,00	5,00	1,00	1,00	5,00	5,00	1,00	1,00	5,00	5,00	1,00	1,00	3,00	5,00	3,00	1,00	5,00	2,00	5,00	5,00	5,00	5,00	5,00	5,00	5,00	5,00	5,00	4,00	5,00	1,00	5,00	5,00	5,00	5,00	1,00	5,00	5,00	5,00
3,00	4,00	1,00	5,00	4,00	2,00	2,00	1,00	1,00	1,00	1,00	3,00	1,00	1,00	1,00	2,00	5,00	4,00	2,00	1,00			1,00	1,00	3,00	1,00	1,00	1,00	3,00	5,00	1,00	1,00	5,00	5,00	5,00	5,00	5,00	5,00	5,00	5,00	5,00	5,00	5,00	5,00	5,00	5,00	5,00	5,00	1,00	5,00
3,00	1,00	1,00	1,00	5,00	1,00	5,00	1,00	1,00	1,00	1,00	5,00	1,00	5,00	1,00	1,00	5,00	5,00	5,00	1,00	5,00	1,00	1,00	1,00	1,00	1,00	1,00	1,00	5,00	5,00	5,00	1,00	5,00	5,00	1,00	1,00	1,00	1,00	5,00	5,00	5,00	5,00	5,00	5,00	5,00	5,00	5,00	5,00	5,00	1,00
5,00	2,00	1,00	5,00	1,00	1,00	2,00	2,00	2,00	1,00	1,00	3,00	2,00	4,00	1,00	4,00	5,00	5,00	5,00	5,00	4,00	1,00	5,00	5,00	1,00	1,00	1,00	1,00	4,00	5,00	4,00	5,00	4,00	5,00	2,00	5,00	2,00	2,00	5,00	4,00	4,00	2,00	5,00	5,00	1,00	1,00	4,00	5,00	5,00	4,00
1,00	1,00	1,00	3,00	3,00	1,00	3,00	1,00	1,00	1,00	1,00	2,00	1,00	1,00	1,00	1,00	3,00	5,00	2,00	1,00	3,00	3,00	1,00	1,00	2,00	3,00	3,00	2,00	3,00	3,00	4,00	2,00	5,00	5,00	4,00	4,00	4,00	4,00	4,00	4,00	3,00	3,00	4,00	5,00	4,00	5,00	4,00	4,00	3,00	4,00
2,00	1,00	1,00	1,00	1,00	1,00	5,00	1,00	1,00	1,00	1,00	1,00	1,00	1,00	1,00	5,00	5,00	1,00	1,00	1,00	1,00	1,00	1,00	1,00	1,00	1,00	1,00	1,00	1,00	5,00	5,00	1,00	5,00	5,00	5,00	5,00	5,00	5,00	5,00	5,00	5,00	5,00	5,00	5,00	5,00	5,00	5,00	5,00	4,00	5,00
1,00	5,00	3,00	5,00	5,00	1,00	1,00	1,00	1,00	1,00	1,00	5,00	5,00	5,00	1,00	5,00	1,00	5,00	5,00	1,00	1,00	5,00	5,00	1,00	1,00	1,00	1,00	1,00	5,00	5,00	5,00	5,00	5,00	5,00	5,00	5,00	5,00	5,00	5,00	5,00	5,00	1,00	5,00	5,00	5,00	5,00	2,00	5,00	5,00	5,00
3,00	2,00	4,00	5,00	1,00	1,00	4,00	1,00	1,00	1,00	1,00	5,00	1,00	1,00	2,00	5,00	5,00	5,00	1,00	1,00	5,00	1,00	1,00	1,00	2,00	2,00	2,00	2,00	5,00	2,00	5,00	5,00	5,00	5,00	5,00	5,00	5,00	5,00	5,00	5,00	5,00	5,00	5,00	5,00	5,00	5,00	2,00	5,00	1,00	5,00
1,00	2,00	2,00		1,00	1,00	1,00	1,00	1,00	1,00	1,00	5,00	1,00	5,00	1,00	4,00	5,00	1,00		1,00			1,00	4,00	1,00	1,00	1,00	1,00	5,00	5,00	1,00	5,00	5,00	5,00	2,00	2,00	1,00	1,00	5,00	5,00	4,00	4,00	5,00	5,00	5,00	5,00	5,00	5,00	2,00	5,00
5,00	1,00	1,00	5,00	5,00	1,00	1,00	1,00	1,00	1,00	1,00	5,00	3,00	5,00	2,00	4,00	5,00	5,00	5,00	4,00	1,00	1,00	1,00	1,00	1,00	1,00	1,00	1,00	5,00	5,00	5,00	5,00	5,00	5,00	5,00	5,00	5,00	5,00	4,00	5,00	5,00	4,00	5,00	5,00	5,00	5,00	5,00	5,00	1,00	5,00
1,00	1,00	1,00		3,00	1,00	1,00	1,00	1,00	1,00	1,00	5,00	1,00	2,00	5,00	2,00	5,00	5,00		1,00			5,00	5,00	2,00	5,00	1,00	1,00	5,00	5,00	5,00	5,00	5,00	5,00	5,00	5,00	5,00	5,00	5,00	5,00	5,00	5,00	5,00	5,00	5,00	5,00	5,00	5,00	5,00	5,00
5,00	1,00	1,00	4,00	1,00	1,00	1,00	1,00	1,00	1,00	1,00	5,00	2,00	5,00	1,00	5,00	5,00	4,00		1,00			1,00	1,00	2,00	1,00	1,00	1,00	5,00	5,00	5,00	1,00	5,00	5,00	5,00	5,00	5,00	5,00	5,00	5,00	5,00	5,00	5,00	5,00	5,00	5,00	1,00	1,00	5,00	5,00
5,00	1,00	1,00	1,00	1,00	1,00	5,00	1,00	1,00	1,00	1,00	2,00	1,00	1,00	1,00	4,00	5,00	1,00	1,00	1,00	1,00	1,00	1,00	1,00	2,00	1,00	1,00	1,00	3,00	5,00	1,00	1,00	5,00	5,00	1,00	5,00	5,00	5,00	5,00	5,00	5,00	5,00	5,00	5,00	5,00	5,00	1,00	1,00	1,00	5,00
5,00	2,00	2,00	5,00	1,00	1,00	1,00	1,00	1,00	1,00	1,00	1,00	1,00	1,00	1,00	1,00	5,00	5,00	1,00	1,00			1,00	1,00	2,00	1,00	1,00	1,00	5,00	5,00	5,00	4,00	5,00	5,00	5,00	5,00	5,00	5,00	5,00	5,00	5,00	5,00	5,00	5,00	5,00	5,00	1,00	1,00	1,00	5,00
1,00	1,00	2,00		2,00	1,00	1,00	1,00	1,00	1,00	1,00	5,00	5,00	1,00	1,00	1,00	5,00	4,00		1,00			1,00	1,00	2,00	5,00	2,00	1,00	5,00	1,00	2,00	4,00	5,00	5,00	5,00	5,00	5,00	5,00	5,00	1,00	5,00	4,00	4,00	5,00	1,00	5,00	1,00	5,00	4,00	1,00
1,00	2,00	2,00	4,00	1,00	1,00	1,00	1,00	1,00	1,00	1,00	1,00	1,00	2,00	1,00	1,00	1,00	2,00	1,00	1,00	1,00	1,00	2,00	1,00	2,00	1,00	1,00	1,00	3,00	4,00	2,00	1,00	5,00	5,00	2,00	5,00	2,00	2,00	4,00	5,00	5,00	4,00	5,00	5,00	5,00	5,00	1,00	1,00	1,00	2,00
5,00	1,00	1,00	5,00	1,00	1,00	1,00	1,00	1,00	1,00	1,00	5,00	1,00	4,00	3,00	5,00	5,00	5,00	4,00	5,00	5,00	5,00	1,00	1,00	1,00	2,00	1,00	1,00	5,00	5,00	5,00	5,00	5,00	5,00	5,00	5,00	5,00	5,00	5,00	5,00	5,00	1,00	5,00	5,00	5,00	5,00	5,00	5,00	5,00	5,00
1,00	1,00	1,00		1,00	1,00	5,00	1,00	1,00	1,00	1,00	1,00	1,00	5,00	1,00	1,00	1,00	4,00		1,00			1,00	1,00	2,00	1,00	1,00	1,00	1,00	1,00	5,00	1,00	5,00	5,00	4,00	5,00	5,00	5,00	4,00	5,00	5,00	5,00	5,00	5,00	3,00	3,00	5,00	1,00	2,00	1,00
1,00	1,00	1,00	5,00	2,00	1,00	1,00	1,00	1,00	1,00	1,00	5,00	1,00	5,00	1,00	1,00	5,00	5,00	1,00	1,00	1,00	1,00	1,00	1,00	1,00	1,00	1,00	2,00	5,00	5,00	5,00	5,00	5,00	5,00	5,00	5,00	5,00	5,00	5,00	5,00	5,00	1,00	5,00	5,00	5,00	5,00	5,00	5,00	5,00	5,00
2,00	4,00	2,00	5,00	1,00	1,00	1,00	1,00	1,00	1,00	1,00	5,00	3,00	5,00	4,00	3,00	5,00	5,00	5,00	2,00	1,00	1,00	5,00	1,00	3,00	1,00	3,00	1,00	5,00	5,00	5,00	5,00	5,00	5,00	3,00	5,00	3,00	5,00	5,00	5,00	5,00	1,00	5,00	5,00	5,00	5,00	5,00	5,00	3,00	5,00
1,00	1,00	1,00	1,00	5,00	1,00	1,00	1,00	1,00	1,00	1,00	4,00	1,00	5,00	1,00	4,00	5,00	5,00	1,00	1,00	1,00	1,00	1,00	1,00	5,00	5,00	5,00	1,00	5,00	5,00	5,00	5,00	5,00	5,00	5,00	5,00	5,00	5,00	5,00	5,00	5,00	5,00	5,00	5,00	5,00	5,00	1,00	5,00	1,00	5,00
1,00	2,00	1,00	1,00	1,00	1,00	1,00	1,00	1,00	1,00	1,00	5,00	1,00	1,00	5,00	4,00	5,00	5,00	1,00	4,00	1,00	1,00	1,00	1,00	2,00	1,00	1,00	2,00	5,00	5,00	5,00	2,00	5,00	5,00	5,00	5,00	5,00	5,00	5,00	5,00	5,00	5,00	5,00	5,00	5,00	1,00	5,00	5,00	2,00	5,00
1,00	2,00	1,00		5,00	1,00	1,00	1,00	1,00	1,00	1,00	5,00	2,00	5,00	1,00	1,00	5,00	5,00		1,00			5,00	1,00	2,00	1,00	1,00	1,00	2,00	5,00	3,00	5,00	5,00	5,00	5,00	5,00	5,00	5,00	5,00	5,00	5,00	3,00	5,00	5,00	5,00	5,00	5,00	5,00	5,00	5,00
1,00	1,00	2,00		1,00	1,00	1,00	1,00	1,00	1,00	1,00	5,00	1,00	1,00	1,00	1,00	5,00	5,00		1,00			1,00	1,00	1,00	1,00	1,00	1,00	5,00	5,00	3,00	3,00	5,00	5,00	1,00	5,00	3,00	5,00	5,00	1,00	5,00	5,00	5,00	5,00	5,00	5,00	5,00	5,00	1,00	5,00
1,00	2,00	1,00		1,00	1,00	1,00	1,00	1,00	1,00	1,00	5,00	5,00	5,00	1,00	5,00	1,00	5,00		1,00			1,00	1,00	1,00	1,00	1,00	1,00	5,00	5,00	5,00	5,00	5,00	5,00	5,00	5,00	5,00	5,00	5,00	4,00	4,00	1,00	5,00	4,00	1,00	1,00	1,00	1,00	1,00	5,00
4,00	1,00	2,00	5,00	1,00	1,00	1,00	1,00	1,00	1,00	1,00	3,00	1,00	1,00	1,00	4,00	2,00	1,00	1,00	1,00	1,00		1,00	1,00	2,00	1,00	1,00	1,00	4,00	1,00	1,00	1,00	5,00	5,00	5,00	5,00	5,00	5,00	5,00	5,00	4,00	5,00	5,00	5,00	5,00	5,00	1,00	1,00	5,00	5,00
1,00	1,00	1,00	1,00	1,00	1,00	1,00	1,00	1,00	1,00	1,00	5,00	1,00	2,00	5,00	5,00	5,00	1,00	1,00	1,00	1,00	1,00	1,00	1,00	2,00	3,00	3,00	3,00	5,00	5,00	5,00	3,00	5,00	5,00	5,00	5,00	5,00	5,00	5,00	5,00	5,00	5,00	5,00	5,00	5,00	5,00	2,00	5,00	5,00	5,00
1,00	1,00	2,00	5,00	5,00	1,00	1,00	1,00	1,00	1,00	1,00	4,00	2,00	4,00	2,00	5,00	5,00	2,00	1,00	1,00	1,00	1,00	4,00	4,00	5,00	5,00	2,00	5,00	5,00	2,00	5,00	5,00	5,00	5,00	5,00	5,00	5,00	4,00	5,00	2,00	4,00	1,00	5,00	5,00	5,00	5,00	5,00	4,00	1,00	5,00
1,00	1,00	2,00	5,00	1,00	4,00	2,00	1,00	1,00	1,00	1,00	4,00	1,00	1,00	1,00	4,00	5,00	5,00	1,00	1,00	1,00	2,00	1,00	1,00	4,00	5,00	1,00	1,00	4,00	1,00	5,00	5,00	5,00	5,00	1,00	5,00	4,00	5,00	5,00	2,00	4,00	5,00	5,00	5,00	5,00	4,00	5,00	5,00	1,00	5,00
4,00	2,00	2,00	5,00	1,00	1,00	1,00	1,00	1,00	1,00	1,00	5,00	1,00	1,00	2,00	5,00	5,00	4,00	2,00	3,00	5,00	5,00	5,00	5,00	1,00	1,00	1,00	1,00	5,00	5,00	5,00	5,00	5,00	5,00	5,00	5,00	5,00	5,00	5,00	4,00	5,00	1,00	5,00	5,00	4,00	5,00	5,00	3,00	4,00	4,00
1,00	1,00	1,00	5,00	1,00	1,00	1,00	1,00	1,00	1,00	1,00	5,00	3,00	4,00	1,00	3,00	4,00	2,00	1,00	1,00	5,00	1,00	1,00	1,00	3,00	3,00	1,00	1,00	3,00	4,00	5,00	4,00	5,00	5,00	5,00	5,00	5,00	5,00	5,00	4,00	5,00	4,00	5,00	5,00	2,00	5,00	5,00	5,00	1,00	5,00
5,00	5,00	1,00	5,00	5,00	1,00	1,00	1,00	1,00	1,00	3,00	5,00	5,00	5,00	5,00	5,00	5,00	5,00	5,00	5,00	3,00		5,00	5,00	5,00	5,00	5,00	5,00	5,00	5,00	2,00	4,00	5,00	5,00	5,00	5,00	5,00	5,00	5,00	5,00	5,00	5,00	5,00	5,00	5,00	5,00	5,00	5,00	3,00	5,00
1,00	2,00	3,00	5,00	1,00	1,00	1,00	1,00	1,00	1,00	1,00	5,00	1,00	1,00	3,00	1,00	5,00	5,00	3,00	1,00		1,00	1,00	1,00	3,00	3,00	1,00	1,00	5,00	5,00	5,00	5,00	5,00	5,00	5,00	5,00	5,00	5,00	5,00	5,00	5,00	3,00	5,00	5,00	5,00	5,00	5,00	5,00	1,00	5,00
4,00	2,00	2,00	5,00	3,00	2,00	5,00	1,00	1,00	1,00	1,00	5,00	1,00	1,00	1,00	1,00	4,00	4,00	4,00	5,00	5,00	1,00	5,00	5,00	1,00	1,00	1,00	1,00	4,00	5,00	1,00	1,00	5,00	4,00	4,00	4,00	5,00	1,00	1,00	5,00	5,00	5,00	5,00	5,00	5,00	5,00	5,00	5,00	2,00	5,00
4,00	4,00	1,00	5,00	1,00	1,00	1,00	1,00	1,00	1,00	1,00	4,00	1,00	5,00	2,00	5,00	5,00	5,00	1,00	1,00	1,00	1,00	1,00	1,00	2,00	2,00	1,00	1,00	5,00	5,00	5,00	5,00	5,00	5,00	5,00	5,00	5,00	5,00	5,00	4,00	5,00	5,00	5,00	5,00	5,00	5,00	5,00	5,00	5,00	5,00
5,00	4,00	1,00	5,00	1,00	1,00	1,00	1,00	1,00	1,00	1,00	4,00	1,00	5,00	1,00	5,00	5,00	2,00	2,00	1,00	1,00	1,00	1,00	1,00	3,00	4,00	4,00	4,00	5,00	5,00	5,00	5,00	5,00	5,00	5,00	5,00	5,00	5,00	5,00	5,00	5,00	5,00	5,00	5,00	4,00	5,00	4,00	5,00	5,00	5,00
1,00	1,00	1,00	3,00	2,00	1,00	1,00	1,00	1,00	1,00	1,00	3,00	1,00	2,00	1,00	5,00	5,00	4,00	1,00	1,00		1,00	1,00	1,00	4,00	4,00	1,00	4,00	5,00	1,00	1,00	1,00	5,00	5,00	5,00	5,00	4,00	5,00	4,00	5,00	4,00	4,00	5,00	5,00	5,00	4,00	5,00	5,00	5,00	5,00
1,00	1,00	1,00		2,00	1,00	1,00	1,00	1,00	1,00	1,00	4,00	1,00	1,00	1,00	5,00	1,00	1,00	1,00	1,00	1,00	1,00	1,00	1,00	1,00	1,00	1,00	1,00	5,00	5,00	1,00	1,00	5,00	5,00	4,00	5,00	4,00	4,00	4,00	5,00	5,00	5,00	5,00	5,00	5,00	5,00	1,00	1,00	1,00	5,00
5,00	5,00	1,00	5,00	4,00	1,00	5,00	1,00	1,00	1,00	1,00	5,00	1,00	5,00	4,00	5,00	5,00	5,00	5,00	1,00	5,00		1,00	1,00	5,00	5,00	3,00	1,00	2,00	5,00	5,00	1,00	1,00	1,00	5,00	5,00	5,00	5,00	5,00	5,00	5,00	2,00	5,00	5,00	5,00	5,00	5,00	5,00	5,00	5,00
1,00	1,00	5,00	5,00	1,00	1,00	1,00	3,00	1,00	1,00	4,00	5,00	1,00	1,00	1,00	5,00	5,00	5,00	1,00	1,00		5,00	1,00	1,00	1,00	1,00	1,00	1,00	3,00	5,00	5,00	1,00	5,00	5,00	4,00	5,00	1,00	1,00	1,00	5,00	4,00	5,00	5,00	5,00	5,00	5,00	1,00	5,00	5,00	5,00
5,00	1,00	2,00	5,00	1,00	1,00	1,00	1,00	1,00	1,00	1,00	1,00	4,00	5,00	1,00	1,00	5,00	4,00	1,00	3,00	5,00	2,00	1,00	5,00	3,00	5,00	5,00	2,00	5,00	5,00	5,00	5,00	5,00	5,00	5,00	5,00	5,00	5,00	5,00	5,00	5,00	3,00	5,00	5,00	5,00	5,00	5,00	5,00	2,00	3,00
1,00	2,00	1,00		1,00	1,00	1,00	1,00	1,00	1,00	1,00	5,00	2,00	1,00	3,00	2,00	1,00	1,00		1,00	4,00	3,00	1,00	1,00	1,00	1,00	1,00	1,00	5,00	5,00	5,00	4,00	5,00	5,00	5,00	5,00	5,00	5,00	5,00	5,00	4,00	5,00	5,00	5,00	5,00	2,00	1,00	5,00	5,00	5,00
1,00	1,00	1,00		1,00	1,00	1,00	1,00	1,00	1,00	1,00	5,00	1,00	5,00	1,00	1,00	5,00	5,00		1,00			1,00	1,00	5,00	1,00	1,00	1,00	5,00	5,00	5,00	5,00	5,00	5,00	5,00	5,00	5,00	5,00	5,00	5,00	5,00	5,00	5,00	5,00	5,00	5,00	1,00	5,00	1,00	5,00
5,00	1,00	2,00	5,00	5,00	1,00	1,00	1,00	1,00	1,00	1,00	5,00	1,00	5,00	2,00	4,00	5,00	1,00	5,00	2,00	5,00	5,00	1,00	1,00	2,00	4,00	1,00	5,00	4,00	5,00	5,00	5,00	5,00	4,00	5,00	5,00	1,00	5,00	5,00	5,00	5,00	4,00	4,00	5,00	5,00	5,00	1,00	5,00	5,00	5,00
4,00	3,00	3,00	5,00	3,00	1,00	1,00	1,00	1,00	1,00	1,00	4,00	2,00	4,00	1,00	4,00	4,00	5,00	5,00	2,00	5,00	5,00	1,00	1,00	4,00	1,00	1,00	4,00	5,00	5,00	5,00	5,00	5,00	5,00	3,00	5,00	4,00	4,00	5,00	4,00	5,00	4,00	5,00	5,00	5,00	5,00	5,00	5,00	5,00	5,00
5,00	5,00	5,00	5,00	5,00	1,00	1,00	1,00	1,00	1,00	1,00	5,00	1,00	1,00	1,00	1,00	5,00	5,00	5,00	1,00			1,00	1,00	2,00	1,00	1,00	1,00	5,00	5,00	5,00	5,00	5,00	5,00	5,00	5,00	5,00	5,00	5,00	5,00	5,00	1,00	5,00	5,00	5,00	5,00	1,00	1,00	1,00	5,00
1,00	1,00	1,00		1,00	2,00	2,00	1,00	1,00	1,00	1,00	5,00	3,00	3,00	4,00	3,00	5,00	5,00		1,00			1,00	1,00	1,00	1,00	1,00	1,00	5,00	5,00	5,00	5,00	5,00	5,00	5,00	5,00	5,00	5,00	5,00	5,00	5,00	1,00	5,00	5,00	5,00	5,00	5,00	5,00	5,00	5,00
1,00	1,00	1,00		5,00	2,00	2,00	1,00	1,00	1,00	1,00	5,00	2,00	5,00	1,00	4,00	5,00	5,00		4,00	5,00	5,00	1,00	1,00	5,00	4,00	1,00	3,00	5,00	5,00	5,00	5,00	5,00	5,00	5,00	5,00	5,00	5,00	5,00	5,00	5,00	1,00	5,00	5,00	5,00	5,00	4,00	5,00	5,00	5,00
1,00	5,00	5,00	5,00	1,00	1,00	5,00	2,00	2,00	1,00	1,00	5,00	5,00	1,00	1,00	5,00	1,00	5,00	4,00	1,00	4,00	4,00	1,00	1,00	4,00	1,00	1,00	1,00	4,00	1,00	5,00	1,00	5,00	5,00	5,00	5,00	5,00	5,00	5,00	5,00	5,00	5,00	5,00	5,00	5,00	5,00	5,00	5,00	5,00	5,00
2,00	1,00	1,00	5,00	5,00	1,00	1,00	1,00	1,00	1,00	1,00	5,00	1,00	2,00	1,00	2,00	2,00	5,00	5,00	5,00	1,00	5,00	1,00	1,00	2,00	1,00	1,00	1,00	5,00	5,00	5,00	5,00	5,00	5,00	5,00	5,00	5,00	5,00	5,00	5,00	2,00	3,00	5,00	5,00	4,00	1,00	1,00	5,00	1,00	5,00
5,00	1,00	1,00	5,00	1,00	1,00	1,00	1,00	1,00	1,00	1,00	4,00	1,00	5,00	4,00	4,00	4,00	5,00	4,00	4,00	4,00	4,00	1,00	1,00	3,00	5,00	4,00	1,00	5,00	5,00	5,00	4,00	5,00	5,00	5,00	5,00	4,00	4,00	5,00	4,00	4,00	1,00	4,00	5,00	4,00	4,00	1,00	4,00	1,00	4,00
1,00	1,00	1,00		5,00	1,00	4,00	1,00	1,00	1,00	1,00	5,00	1,00	1,00	1,00	5,00	5,00	1,00		1,00			1,00	1,00	5,00	5,00	1,00	2,00	5,00	5,00	5,00	1,00	5,00	5,00	5,00	5,00	5,00	5,00	5,00	5,00	5,00	5,00	5,00	5,00	5,00	5,00	1,00	5,00	1,00	5,00
1,00	1,00	5,00		1,00	1,00	1,00	1,00	1,00	1,00	1,00	5,00	1,00	5,00	1,00	1,00	1,00	5,00		1,00			1,00	1,00	1,00	1,00	1,00	3,00	5,00	5,00	5,00	5,00	5,00	5,00	5,00	5,00	5,00	5,00	5,00	1,00	1,00	1,00	5,00	5,00	5,00	5,00	5,00	5,00	1,00	1,00
4,00	5,00	5,00	1,00	1,00	1,00	1,00	1,00	1,00	1,00	1,00	5,00	4,00	5,00	4,00	1,00	5,00	5,00	5,00	2,00	2,00	2,00	1,00	1,00	1,00	2,00	1,00	1,00	5,00	4,00	5,00	2,00	5,00	5,00	1,00	5,00	2,00	5,00	2,00	5,00	1,00	2,00	4,00	5,00	5,00	5,00	5,00	5,00	1,00	5,00
1,00	1,00	4,00	5,00	1,00	1,00	5,00	5,00	2,00	1,00	1,00	5,00	1,00	1,00	1,00	5,00	5,00	5,00		1,00			1,00	1,00	1,00	1,00	1,00	1,00	4,00	5,00	5,00	1,00	5,00	4,00	5,00	5,00	2,00	2,00	5,00	5,00	5,00	5,00	5,00	5,00	5,00	5,00	5,00	5,00	5,00	3,00
5,00	4,00	5,00	5,00	5,00	1,00	1,00	2,00	2,00	1,00	1,00	5,00	5,00	5,00	2,00	1,00	2,00	5,00	3,00	5,00	1,00	5,00	1,00	1,00	1,00	3,00	3,00	1,00	5,00	5,00	5,00	5,00	5,00	4,00	3,00	5,00	3,00	5,00	5,00	5,00	5,00	5,00	5,00	5,00	5,00	5,00	5,00	5,00	4,00	5,00
1,00	1,00	1,00	5,00	1,00	1,00	1,00	1,00	1,00	1,00	1,00	5,00	1,00	1,00	1,00	1,00	4,00	4,00	1,00	1,00	5,00	5,00	1,00	1,00	1,00	1,00	1,00	1,00	5,00	5,00	5,00	5,00	5,00	5,00	5,00	5,00	4,00	4,00	4,00	5,00	5,00	5,00	5,00	5,00	5,00	5,00	1,00	1,00	4,00	5,00
1,00	4,00	1,00	5,00	1,00	1,00	1,00	1,00	1,00	1,00	1,00	5,00	5,00	5,00	1,00	5,00	5,00	4,00	5,00	1,00	1,00	5,00	1,00	5,00	2,00	1,00	5,00	4,00	5,00	5,00	5,00	5,00	5,00	5,00	5,00	5,00	5,00	5,00	5,00	5,00	5,00	1,00	5,00	5,00	5,00	5,00	1,00	1,00	1,00	5,00
5,00	5,00	5,00	5,00	5,00	1,00	1,00	1,00	1,00	1,00	1,00	5,00	1,00	5,00	5,00	2,00	5,00	5,00	1,00	5,00	5,00	5,00	1,00	1,00	2,00	5,00	1,00	1,00	5,00	5,00	5,00	5,00	5,00	5,00	5,00	5,00	5,00	5,00	5,00	5,00	5,00	5,00	5,00	5,00	5,00	5,00	5,00	5,00	5,00	5,00
1,00	1,00	3,00		1,00	1,00	1,00	1,00	1,00	1,00	1,00	5,00	3,00	1,00	1,00	5,00	5,00	4,00		1,00			1,00	1,00	3,00	2,00	1,00	4,00	5,00	5,00	5,00	2,00	5,00	5,00	5,00	5,00	5,00	5,00	5,00	5,00	5,00	3,00	5,00	5,00	4,00	5,00	1,00	5,00	1,00	5,00
4,00	3,00	4,00	5,00	1,00	1,00	1,00	1,00	1,00	1,00	1,00	5,00	1,00	1,00	1,00	2,00	5,00	5,00	1,00	1,00	1,00	1,00	1,00	1,00	1,00	1,00	1,00	1,00	5,00	5,00	5,00	1,00	5,00	5,00	5,00	5,00	3,00	3,00	5,00	5,00	5,00	1,00	5,00	5,00	5,00	5,00	5,00	5,00	1,00	5,00
4,00	1,00	1,00	5,00	1,00	1,00	1,00	1,00	1,00	1,00	4,00	5,00	1,00	1,00	1,00	1,00	5,00	5,00	1,00	2,00	1,00	5,00	1,00	1,00	2,00	4,00	1,00	2,00	2,00	5,00	5,00	5,00	5,00	5,00	2,00	5,00	2,00	4,00	5,00	5,00	5,00	5,00	5,00	5,00	5,00	5,00	5,00	5,00	1,00	2,00
5,00	1,00	1,00	5,00	1,00	1,00	4,00	1,00	1,00	1,00	1,00	2,00	1,00	2,00	1,00	1,00	5,00	5,00	2,00	1,00	5,00	5,00	1,00	5,00	4,00	1,00	5,00	1,00	5,00	5,00	2,00	1,00	5,00	5,00	1,00	5,00	5,00	5,00	5,00	5,00	5,00	5,00	5,00	5,00	5,00	5,00	5,00	5,00	5,00	5,00
4,00	1,00	1,00	5,00	1,00	1,00	1,00	1,00	1,00	1,00	1,00	5,00	1,00	5,00	1,00	5,00	5,00	2,00	5,00	1,00	1,00	1,00	1,00	1,00	4,00	1,00	4,00	5,00	5,00	5,00	5,00	1,00	5,00	5,00	5,00	5,00	5,00	5,00	4,00	5,00	5,00	5,00	5,00	5,00	5,00	5,00	5,00	5,00	5,00	5,00
1,00	2,00	1,00	5,00	1,00	1,00	2,00	1,00	1,00	1,00	1,00	5,00	3,00	5,00	3,00	5,00	5,00	1,00		1,00			1,00	1,00	5,00	5,00	1,00	1,00	4,00	4,00	5,00	5,00	5,00	5,00	5,00	5,00	5,00	5,00	5,00	5,00	5,00	4,00	5,00	5,00	5,00	4,00	5,00	5,00	4,00	5,00
1,00	5,00	1,00	1,00	1,00	1,00	1,00	1,00	1,00	1,00	1,00	5,00	5,00	5,00	2,00	5,00	5,00	5,00		1,00			1,00	1,00	5,00	5,00	5,00	5,00	5,00	5,00	5,00	5,00	5,00	5,00	5,00	5,00	5,00	5,00	5,00	5,00	5,00	5,00	5,00	5,00	5,00	5,00	5,00	5,00	5,00	5,00
5,00	3,00	3,00	1,00	1,00	1,00	1,00	1,00	1,00	1,00	1,00	1,00	1,00	1,00	1,00	1,00	1,00	1,00	1,00	2,00	1,00	1,00	1,00	1,00	1,00	1,00	1,00	1,00	5,00	5,00	5,00	1,00	5,00	5,00	5,00	5,00	5,00	5,00	5,00	5,00	5,00	5,00	5,00	5,00	5,00	5,00	1,00	1,00	1,00	5,00
3,00	2,00	1,00	4,00	1,00	1,00	2,00	1,00	1,00	1,00	1,00	5,00	1,00	1,00	1,00	1,00	5,00	2,00	2,00	5,00	1,00	1,00	1,00	1,00	1,00	1,00	1,00	1,00	5,00	5,00	5,00	4,00	5,00	5,00	5,00	5,00	5,00	4,00	5,00	4,00	5,00	5,00	5,00	5,00	5,00	5,00	5,00	5,00	5,00	5,00
3,00	1,00	2,00	5,00	1,00	1,00	1,00	1,00	1,00	1,00	1,00	1,00	1,00	1,00	1,00	1,00	5,00	4,00		1,00	1,00	1,00	1,00	1,00	1,00	2,00	2,00	1,00	5,00	5,00	5,00	2,00	5,00	5,00	5,00	5,00	2,00	5,00	5,00	5,00	5,00	5,00	5,00	5,00	5,00	5,00	5,00	5,00	4,00	5,00
1,00	2,00	2,00	1,00	1,00	1,00	1,00	1,00	1,00	1,00	4,00	5,00	1,00	1,00	5,00	1,00	1,00	1,00	5,00	1,00			1,00	1,00	1,00	1,00	1,00	1,00	5,00	5,00	5,00	5,00	5,00	5,00	5,00	5,00	1,00	5,00	5,00	5,00	5,00	5,00	4,00	5,00	5,00	5,00	5,00	5,00	1,00	1,00
1,00	1,00	1,00	5,00	1,00	1,00	5,00	1,00	1,00	1,00	1,00	5,00	1,00	5,00	2,00	5,00	5,00	5,00		1,00	1,00	1,00	1,00	1,00	1,00	1,00	1,00	1,00	5,00	5,00	5,00	1,00	5,00	5,00	5,00	5,00	1,00	5,00	5,00	5,00	5,00	1,00	5,00	5,00	5,00	5,00	5,00	5,00	5,00	5,00
1,00	1,00	1,00	5,00	1,00	1,00	1,00	1,00	1,00	1,00	1,00	5,00	1,00	1,00	1,00	1,00	2,00	5,00	5,00	1,00	1,00	1,00	1,00	1,00	1,00	4,00	5,00	5,00	5,00	5,00	5,00	5,00	5,00	5,00	5,00	5,00	5,00	5,00	5,00	5,00	5,00	1,00	5,00	5,00	5,00	5,00	4,00	5,00	1,00	1,00
1,00	1,00	2,00	5,00	1,00	1,00	1,00	1,00	1,00	1,00	3,00	5,00	2,00	5,00	1,00	5,00	5,00	5,00	5,00	4,00	5,00	5,00	3,00	3,00	1,00	5,00	1,00	1,00	5,00	5,00	5,00	5,00	5,00	5,00	3,00	5,00	3,00	3,00	3,00	2,00	2,00	1,00	5,00	5,00	1,00	1,00	5,00	5,00	5,00	5,00
1,00	1,00	1,00	5,00	1,00	1,00	1,00	1,00	1,00	1,00	1,00	5,00	5,00	5,00	5,00	5,00	5,00	5,00	5,00	1,00	1,00	1,00	5,00	1,00	5,00	5,00	5,00	5,00	5,00	1,00	5,00	5,00	5,00	5,00	5,00	5,00	5,00	5,00	5,00	5,00	5,00	1,00	5,00	5,00	2,00	5,00	5,00	5,00	1,00	5,00
1,00	5,00	4,00	3,00	1,00	1,00	1,00	1,00	1,00	1,00	1,00	5,00	1,00	1,00	1,00	2,00	2,00	5,00	3,00	1,00	5,00	1,00	1,00	1,00	2,00	1,00	3,00	1,00	5,00	5,00	5,00	5,00	5,00	5,00	5,00	5,00	5,00	5,00	5,00	5,00	5,00	5,00	5,00	5,00	5,00	5,00	1,00	5,00	1,00	5,00
4,00	1,00	5,00	5,00	1,00	1,00	1,00	1,00	1,00	1,00	1,00	1,00	1,00	1,00	1,00	3,00	1,00	5,00	1,00	5,00	1,00	1,00	1,00	1,00	1,00	1,00	3,00	1,00	5,00	5,00	5,00	5,00	5,00	5,00	5,00	5,00	5,00	5,00	5,00	4,00	5,00	1,00	4,00	5,00	5,00	5,00	1,00	1,00	1,00	5,00
5,00	1,00	5,00	5,00	1,00	1,00	1,00	1,00	1,00	1,00	1,00	5,00	1,00	1,00	1,00	5,00	5,00	5,00	1,00	5,00	5,00	5,00	1,00	1,00	1,00	2,00	2,00	1,00	5,00	5,00	5,00	5,00	5,00	5,00	5,00	5,00	1,00	1,00	5,00	5,00	5,00	5,00	5,00	5,00	5,00	5,00	5,00	5,00	5,00	5,00
1,00	2,00	1,00	5,00	2,00	2,00	2,00	1,00	2,00	1,00	1,00	4,00	1,00	5,00	4,00	4,00	5,00	5,00	5,00	1,00			1,00	1,00	2,00	5,00	5,00	4,00	4,00	4,00	5,00	1,00	5,00	5,00	5,00	5,00	5,00	5,00	5,00	5,00	5,00	1,00	5,00	5,00	5,00	5,00	5,00	5,00	3,00	4,00
1,00	1,00	3,00	4,00	1,00	1,00	1,00	1,00	1,00	1,00	1,00	5,00	1,00	1,00	1,00	1,00	2,00	2,00		1,00	1,00	1,00	1,00	1,00	1,00	2,00	1,00	4,00	5,00	5,00	1,00	1,00	5,00	5,00	5,00	5,00	5,00	5,00	5,00	5,00	5,00	4,00	5,00	5,00	5,00	5,00	5,00	5,00	5,00	5,00
1,00	5,00	1,00		5,00	1,00	1,00	1,00	1,00	1,00	1,00	5,00	2,00	5,00	5,00	1,00	5,00	5,00		1,00	5,00	5,00	1,00	1,00	2,00	1,00	1,00	5,00	5,00	5,00	5,00	5,00	5,00	5,00	5,00	5,00	5,00	5,00	5,00	5,00	5,00	1,00	5,00	5,00	5,00	5,00	5,00	5,00	5,00	5,00
5,00	2,00	4,00	5,00	1,00	1,00	1,00	1,00	1,00	1,00	1,00	5,00	3,00	1,00	5,00	2,00	5,00	5,00	1,00	1,00	1,00	5,00	5,00	1,00	2,00	1,00	1,00	1,00	5,00	5,00	5,00	5,00	5,00	5,00	1,00	5,00	5,00	5,00	5,00	5,00	2,00	1,00	5,00	5,00	5,00	3,00	1,00	5,00	5,00	2,00
5,00	1,00	5,00	5,00	1,00	1,00	1,00	1,00	1,00	1,00	2,00	5,00	1,00	5,00	1,00	1,00	3,00	5,00	1,00	5,00	1,00	5,00	1,00	1,00	5,00	1,00	1,00	1,00	2,00	5,00	5,00	2,00	4,00	4,00	5,00	5,00	5,00	5,00	5,00	5,00	5,00	5,00	5,00	5,00	5,00	5,00	5,00	5,00	1,00	5,00
5,00	1,00	2,00	5,00	1,00	3,00	1,00	1,00	1,00	1,00	1,00	1,00	1,00	1,00	1,00	1,00	1,00	2,00	1,00	3,00	1,00	3,00	1,00	1,00	1,00	1,00	1,00	2,00	5,00	5,00	1,00	1,00	5,00	5,00	5,00	5,00	5,00	5,00	5,00	5,00	3,00	5,00	5,00	5,00	5,00	5,00	1,00	1,00	5,00	1,00
5,00	5,00	1,00	5,00	1,00	1,00	5,00	3,00	1,00	1,00	1,00	5,00	1,00	5,00	1,00	2,00	1,00	5,00	4,00	5,00	5,00	5,00	1,00	1,00	1,00	5,00	4,00	4,00	2,00	5,00	5,00	4,00	5,00	4,00	2,00	5,00	2,00	2,00	5,00	5,00	5,00	5,00	2,00	5,00	5,00	5,00	1,00	1,00	4,00	5,00
1,00	2,00	2,00	1,00	1,00	1,00	1,00	1,00	1,00	1,00	1,00	5,00	1,00	1,00	4,00	1,00	5,00	5,00	4,00	5,00			1,00	1,00	2,00	1,00	2,00	1,00	3,00	5,00	4,00	4,00	5,00	5,00	5,00	5,00	5,00	5,00	5,00	5,00	4,00	2,00	5,00	3,00	5,00	4,00	2,00	5,00	5,00	5,00
5,00	2,00	5,00	5,00	5,00	1,00	1,00	1,00	1,00	1,00	4,00	5,00	1,00	5,00	1,00	1,00	5,00	5,00	2,00	5,00	5,00	5,00	1,00	5,00	2,00	2,00	1,00	2,00	5,00	5,00	5,00	5,00	5,00	5,00	5,00	5,00	5,00	5,00	5,00	5,00	5,00	1,00	5,00	5,00	5,00	5,00	5,00	5,00	5,00	5,00
5,00	1,00	1,00	5,00	2,00	1,00	1,00	1,00	1,00	1,00	1,00	5,00	1,00	5,00	1,00	5,00	5,00	2,00	2,00	1,00	1,00	1,00	1,00	1,00	4,00	2,00	1,00	2,00	5,00	5,00	4,00	4,00	5,00	5,00	5,00	5,00	5,00	5,00	5,00	5,00	5,00	5,00	5,00	5,00	5,00	5,00	5,00	5,00	4,00	5,00
1,00	1,00	1,00	5,00	1,00	1,00	1,00	1,00	1,00	1,00	1,00	5,00	5,00	5,00	1,00	1,00	5,00	5,00	5,00	1,00			5,00		4,00	5,00		3,00	5,00	5,00	5,00	5,00	5,00	5,00	5,00	5,00	5,00	5,00	5,00	5,00	5,00	1,00	5,00	5,00	5,00	5,00	5,00	5,00	5,00	5,00
1,00	5,00	5,00	5,00	5,00	1,00	1,00	1,00	1,00	1,00	1,00	5,00	2,00	5,00	1,00	5,00	5,00	5,00	5,00	1,00	5,00	1,00	5,00	5,00	5,00	5,00	5,00	4,00	5,00	5,00	5,00	5,00	5,00	5,00	5,00	5,00	5,00	5,00	5,00	5,00	5,00	2,00	5,00	5,00	5,00	5,00	5,00	5,00	5,00	5,00
5,00	1,00	5,00	5,00	1,00	2,00	1,00	1,00	1,00	1,00	1,00	5,00	4,00	4,00	1,00	1,00	5,00	3,00	1,00	5,00	3,00	5,00	1,00	1,00	2,00	1,00	1,00	1,00	5,00	5,00	5,00	1,00	5,00	5,00	3,00	3,00	3,00	3,00	5,00	4,00	5,00	1,00	4,00	5,00	1,00	5,00	5,00	5,00	5,00	1,00
5,00	1,00	1,00	5,00	2,00	2,00	2,00	1,00	2,00	1,00		5,00	1,00	5,00	1,00	4,00	1,00	5,00	5,00	1,00	1,00	1,00	1,00	1,00	2,00	1,00	2,00	5,00	5,00	5,00	5,00	5,00	5,00	5,00	5,00	5,00	5,00	5,00	5,00	5,00	5,00	5,00	5,00	5,00	5,00	5,00	1,00	1,00	5,00	5,00
1,00	1,00	2,00	5,00	1,00	1,00	1,00	1,00	1,00	1,00	1,00	5,00	1,00	1,00	1,00	5,00	5,00	5,00		1,00			1,00	1,00	2,00	3,00	5,00	1,00	5,00	5,00	5,00	5,00	5,00	5,00	5,00	5,00	3,00	5,00	5,00	5,00	5,00	2,00	5,00	5,00	5,00	5,00	5,00	5,00	5,00	5,00
4,00	2,00	4,00	5,00	1,00	1,00	1,00	1,00	1,00	1,00	1,00	5,00	5,00	5,00	2,00	1,00	5,00	5,00	5,00	1,00	5,00	5,00	1,00	1,00	1,00	1,00	1,00	1,00	5,00	5,00	5,00	5,00	5,00	5,00	5,00	5,00	5,00	5,00	5,00	5,00	4,00	1,00	5,00	4,00	5,00	2,00	1,00	1,00	1,00	1,00
5,00	1,00	1,00	5,00	5,00	1,00	1,00	1,00	1,00	1,00	1,00	5,00	2,00	5,00	1,00	5,00	5,00	4,00	1,00	2,00	5,00	5,00	1,00	1,00	1,00	1,00	5,00	5,00	5,00	5,00	5,00	5,00	5,00	5,00	5,00	5,00	5,00	5,00	5,00	5,00	5,00	1,00	5,00	5,00	5,00	5,00	5,00	5,00	5,00	5,00
1,00	1,00	1,00	5,00	1,00	1,00	1,00	1,00	1,00	1,00	1,00	5,00	1,00	1,00	1,00	2,00	5,00	5,00	5,00	1,00	1,00	1,00	1,00	5,00	1,00	1,00	1,00	1,00	5,00	5,00	5,00	5,00	5,00	5,00	5,00	5,00	5,00	5,00	5,00	5,00	5,00	1,00	5,00	5,00	1,00	5,00	5,00	5,00	5,00	5,00
5,00	1,00	1,00	4,00	1,00	1,00	1,00	1,00	1,00	1,00	1,00	5,00	1,00	5,00	1,00	5,00	5,00	5,00	5,00	5,00	5,00	5,00	1,00	1,00	1,00	1,00	1,00	1,00	5,00	5,00	5,00	1,00	5,00	5,00	5,00	5,00	5,00	5,00	5,00	5,00	5,00	1,00	5,00	5,00	5,00	4,00	5,00	5,00	5,00	5,00
5,00	1,00	1,00	5,00	1,00	1,00	1,00	1,00	1,00	1,00	1,00	5,00	2,00	5,00	1,00	1,00	5,00	5,00	3,00	5,00	5,00	5,00	5,00	5,00	5,00	5,00	5,00	5,00	5,00	5,00	5,00	5,00	5,00	5,00	5,00	5,00	5,00	5,00	5,00	5,00	5,00	2,00	5,00	5,00	5,00	5,00	5,00	5,00	5,00	5,00
5,00	4,00	1,00	5,00	5,00	2,00	5,00	4,00	4,00	1,00	1,00	5,00	5,00	5,00	5,00	5,00	4,00	5,00	1,00	5,00	5,00	3,00	1,00	1,00	1,00	5,00	1,00	1,00	1,00	1,00	1,00	5,00	5,00	4,00	5,00	5,00	5,00	5,00	5,00	1,00	2,00	5,00	5,00	5,00	5,00	5,00	5,00	5,00	5,00	5,00
4,00	1,00	5,00	5,00	1,00	1,00	5,00	1,00	1,00	1,00	1,00	2,00	1,00	1,00	1,00	5,00	5,00	5,00	3,00	1,00		3,00	5,00	3,00	4,00	5,00	1,00	4,00	5,00	5,00	5,00	4,00	5,00	5,00	5,00	5,00	5,00	5,00	5,00	5,00	5,00	5,00	5,00	5,00	5,00	5,00	5,00	2,00	1,00	5,00
5,00	5,00	5,00	5,00	1,00	1,00	1,00	1,00	1,00	1,00	5,00	5,00	4,00	5,00	2,00	2,00	2,00	5,00	5,00	2,00	5,00	5,00	5,00	1,00	5,00	1,00	1,00	1,00	1,00	1,00	5,00	1,00	5,00	5,00	5,00	5,00	1,00	5,00	5,00	5,00	5,00	5,00	5,00	5,00	5,00	5,00	5,00	5,00	5,00	5,00
5,00	1,00	5,00	5,00	1,00	1,00	1,00	1,00	1,00	1,00	1,00	5,00	1,00	1,00	1,00	1,00	4,00	5,00	1,00	1,00	5,00	5,00	5,00	5,00	5,00	5,00	5,00	1,00	5,00	5,00	5,00	5,00	5,00	5,00	1,00	5,00	1,00	5,00	5,00	5,00	5,00	1,00	5,00	5,00	5,00	5,00	5,00	5,00	5,00	5,00
1,00	1,00	1,00	5,00	1,00	1,00	1,00	1,00	1,00	1,00	1,00	5,00	2,00	5,00	1,00	5,00	5,00	3,00		1,00			1,00	1,00	4,00	1,00	1,00	1,00	5,00	5,00	5,00	5,00	5,00	5,00	5,00	5,00	4,00	4,00	4,00	5,00	5,00	5,00	5,00	5,00	4,00	5,00	1,00	5,00	5,00	5,00
2,00	1,00	1,00	5,00	1,00	1,00	1,00	1,00	1,00	1,00	1,00	5,00	1,00	1,00	1,00	5,00	5,00	5,00	5,00	5,00	5,00	5,00	5,00	1,00	1,00	1,00	3,00	1,00	5,00	5,00	5,00	5,00	5,00	5,00	5,00	5,00	5,00	5,00	5,00	5,00	5,00	1,00	5,00	5,00	5,00	5,00	1,00	1,00	1,00	5,00
5,00	1,00	2,00	1,00	1,00	1,00	1,00	1,00	1,00	5,00	5,00	5,00	1,00	5,00	1,00	4,00	5,00	1,00	5,00	5,00	5,00	5,00	1,00	1,00	2,00	5,00	5,00	5,00	5,00	5,00	5,00	5,00	5,00	5,00	5,00	5,00	5,00	5,00	5,00	5,00	5,00	5,00	5,00	5,00	5,00	5,00	1,00	1,00	1,00	2,00
5,00	1,00	1,00	5,00	1,00	1,00	1,00	1,00	1,00	1,00	1,00	5,00	3,00	3,00	5,00	5,00	5,00	5,00	4,00	3,00	5,00	4,00	1,00	1,00	2,00	2,00	2,00	4,00	5,00	5,00	5,00	5,00	5,00	5,00	4,00	5,00	4,00	4,00	5,00	5,00	5,00	1,00	5,00	5,00	5,00	5,00	5,00	5,00	5,00	5,00
5,00	2,00	4,00	5,00	5,00	1,00	1,00	1,00	1,00	1,00	1,00	5,00	1,00	5,00	1,00	4,00	5,00	5,00	5,00	5,00	5,00	5,00	5,00	1,00	2,00	5,00	1,00	1,00	5,00	5,00	5,00	5,00	5,00	5,00	5,00	5,00	5,00	5,00	5,00	5,00	5,00	5,00	5,00	5,00	5,00	5,00	2,00	5,00	1,00	5,00
5,00	1,00	1,00	5,00	1,00	1,00	1,00	1,00	1,00	1,00	2,00	5,00	1,00	4,00	1,00	2,00	1,00	2,00	2,00	1,00			5,00	5,00	3,00	2,00	1,00	5,00	5,00	5,00	5,00	5,00	5,00	5,00	5,00	5,00	5,00	5,00	5,00	4,00	4,00	4,00	5,00	5,00	5,00	5,00	2,00	4,00	4,00	5,00
1,00	2,00	4,00	5,00	1,00	1,00	1,00	1,00	1,00	1,00	1,00	1,00	1,00	5,00	2,00	4,00	5,00	5,00		1,00			1,00	1,00	2,00	3,00	1,00	3,00	5,00	5,00	5,00	5,00	5,00	5,00	5,00	5,00	5,00	5,00	5,00	5,00	5,00	5,00	5,00	5,00	5,00	5,00	5,00	5,00	5,00	5,00
1,00	1,00	1,00		1,00	3,00	3,00	1,00	1,00	1,00	1,00	1,00	1,00	5,00	1,00	1,00	5,00	5,00		1,00			1,00	1,00	5,00	3,00	1,00	1,00	5,00	5,00	5,00	5,00	5,00	5,00	3,00	5,00	5,00	5,00	5,00	5,00	3,00	1,00	5,00	5,00	5,00	4,00	5,00	5,00	1,00	2,00
1,00	1,00	1,00		1,00	1,00	1,00	1,00	1,00	1,00	1,00	5,00	1,00	1,00	1,00	1,00	1,00	5,00		1,00			1,00	1,00	1,00	3,00	3,00	3,00	5,00	5,00	5,00	5,00	5,00	5,00	2,00	5,00	5,00	5,00	5,00	1,00	5,00	5,00	5,00	5,00	3,00	5,00	1,00	5,00	1,00	5,00
5,00	1,00	3,00	5,00	1,00	1,00	1,00	1,00	1,00	1,00	1,00	4,00	1,00	1,00	1,00	1,00	5,00	3,00	1,00	2,00	5,00	3,00	1,00	1,00	1,00	1,00	1,00	1,00	1,00	1,00	5,00	1,00	5,00	5,00	5,00	5,00	4,00	5,00	3,00	5,00	5,00	5,00	5,00	5,00	5,00	5,00	1,00	5,00	1,00	5,00
4,00	1,00	4,00	5,00	2,00	1,00	1,00	1,00	1,00	1,00	1,00	5,00	1,00	2,00	4,00	5,00	3,00	5,00		1,00			1,00	4,00	3,00	5,00	5,00	3,00	4,00	5,00	5,00	4,00	5,00	5,00	5,00	5,00	5,00	5,00	5,00	5,00	5,00	1,00	5,00	5,00	5,00	3,00	1,00	5,00	5,00	5,00
1,00	2,00	3,00	5,00	5,00	1,00	1,00	1,00	1,00	1,00	1,00	3,00	2,00	1,00	1,00	3,00	4,00	3,00	1,00	1,00	4,00	2,00	1,00	3,00	1,00	1,00	1,00	1,00	1,00	2,00	4,00	3,00	5,00	5,00	5,00	5,00	5,00	5,00	5,00	5,00	4,00	5,00	5,00	5,00	5,00	5,00	1,00	5,00	5,00	5,00
5,00	1,00	1,00	5,00	1,00	1,00	1,00	1,00	1,00	1,00	1,00	5,00	1,00	1,00	4,00	1,00	5,00	4,00	4,00	1,00			1,00	5,00	2,00	1,00	1,00	1,00	5,00	5,00	5,00	5,00	5,00	5,00	5,00	5,00	5,00	5,00	5,00	5,00	5,00	1,00	5,00	5,00	5,00	5,00	1,00	5,00	1,00	1,00
3,00	1,00	1,00	5,00	1,00	1,00	2,00	1,00	1,00	1,00	1,00	5,00	4,00	5,00	3,00	5,00	4,00	4,00	4,00	1,00	1,00	1,00	1,00	1,00	2,00	3,00	1,00	1,00	5,00	3,00	5,00	5,00	5,00	5,00	5,00	5,00	5,00	5,00	5,00	3,00	5,00	4,00	4,00	5,00	5,00	4,00	5,00	5,00	1,00	4,00
2,00	1,00	1,00	5,00	1,00	1,00	1,00	1,00	1,00	1,00	1,00	5,00	1,00	5,00	1,00	3,00	5,00	2,00		1,00	5,00	1,00	1,00	1,00	1,00		1,00	1,00	5,00	5,00	5,00		5,00	5,00	1,00	5,00	5,00	1,00	5,00	5,00	5,00	2,00	5,00	5,00	5,00	5,00	5,00	5,00	5,00	5,00
1,00	1,00	5,00	3,00	3,00	1,00	1,00	1,00	1,00	1,00	1,00	5,00	5,00	5,00	1,00	5,00	5,00	5,00	5,00	1,00	5,00	5,00	1,00	1,00	2,00	1,00	1,00	3,00	5,00	5,00	5,00	5,00	5,00	5,00	5,00	5,00	3,00	5,00	5,00	2,00	5,00	5,00	5,00	5,00	5,00	5,00	1,00	5,00	2,00	5,00
5,00	1,00	1,00		1,00	1,00	5,00	1,00	1,00	1,00	1,00	1,00	1,00	1,00	1,00	1,00	1,00	4,00		1,00	5,00	5,00	1,00	1,00	1,00			1,00	1,00	2,00	1,00	1,00	5,00	5,00	5,00	5,00	5,00	5,00	5,00	5,00	5,00	5,00	5,00	5,00	5,00	5,00	1,00	1,00	1,00	1,00
1,00	1,00	1,00	1,00	1,00	1,00	5,00	1,00	1,00	1,00	1,00	1,00	1,00	1,00	1,00	1,00	5,00	1,00	1,00	1,00	1,00	1,00	1,00	1,00	1,00	1,00	1,00	1,00	1,00	2,00	1,00	1,00	5,00	5,00	4,00	5,00	4,00	4,00	5,00	5,00	5,00	5,00	5,00	5,00	5,00	5,00	5,00	5,00	1,00	5,00
1,00	1,00	2,00	5,00	1,00	1,00	1,00	1,00	1,00	1,00	1,00	5,00	1,00	5,00	1,00	1,00	5,00	5,00	5,00	5,00	5,00	5,00	3,00	1,00	1,00	3,00	3,00	3,00	5,00	5,00	5,00	5,00	5,00	5,00	5,00	5,00	5,00	5,00	5,00	5,00	5,00	5,00	5,00	5,00	5,00	5,00	5,00	5,00	1,00	2,00
1,00	1,00	1,00	5,00	1,00	1,00	1,00	1,00	1,00	1,00	1,00	5,00	2,00	5,00	1,00	1,00	5,00	5,00	1,00	2,00	5,00	5,00	1,00	1,00	5,00	5,00	5,00	5,00	5,00	5,00	5,00	5,00	5,00	5,00	5,00	5,00	5,00	5,00	5,00	5,00	5,00	5,00	5,00	5,00	5,00	5,00	5,00	5,00	5,00	5,00
5,00	1,00	3,00	4,00	1,00	4,00	1,00	1,00	1,00	1,00	1,00	5,00	1,00	1,00	1,00	1,00	5,00	5,00	4,00	5,00	5,00	5,00	1,00	1,00	1,00	1,00	1,00	1,00	5,00	5,00	4,00	1,00	5,00	5,00	1,00	5,00	5,00	5,00	5,00	5,00	5,00	5,00	5,00	5,00	5,00	5,00	5,00	5,00	1,00	1,00
5,00	1,00	2,00	5,00	1,00	1,00	1,00	1,00	1,00	1,00	1,00	5,00	1,00	4,00	1,00	1,00	5,00	5,00	1,00	1,00	1,00	5,00	1,00	1,00	2,00	4,00	2,00	1,00	5,00	5,00	1,00	1,00	5,00	5,00	5,00	5,00	5,00	5,00	5,00	5,00	4,00	1,00	5,00	5,00	5,00	5,00	5,00	5,00	1,00	1,00
1,00	5,00	1,00	5,00	1,00	1,00	1,00	1,00	1,00	1,00	1,00	5,00	1,00	5,00	1,00	1,00	5,00	5,00	5,00	1,00	1,00	1,00	1,00	1,00	1,00	5,00	5,00	4,00	5,00	5,00	5,00	5,00	5,00	5,00	5,00	5,00	5,00	5,00	5,00	5,00	5,00	1,00	5,00	5,00	5,00	5,00	5,00	5,00	5,00	5,00
4,00	4,00	4,00	3,00	3,00	2,00	2,00	1,00	1,00	1,00	1,00	5,00	4,00	4,00	4,00	4,00	5,00	1,00	1,00	5,00	1,00	5,00	1,00	1,00	2,00	2,00	1,00	2,00	4,00	4,00	2,00	1,00	5,00	5,00	2,00	1,00	2,00	2,00	1,00	2,00	5,00	4,00	4,00	5,00	5,00	5,00	5,00	5,00	5,00	5,00
1,00	2,00	2,00	4,00	1,00	1,00	1,00	1,00	1,00	1,00	1,00	2,00	1,00	1,00	2,00	4,00	5,00	4,00	1,00	2,00	1,00	1,00	1,00	1,00	1,00	1,00	1,00	1,00	5,00	5,00	4,00	4,00	5,00	5,00	5,00	5,00	5,00	5,00	5,00	5,00	4,00	5,00	5,00	4,00	5,00	4,00	1,00	5,00	5,00	5,00
1,00	1,00	2,00	5,00	1,00	1,00	1,00	1,00	1,00	1,00	1,00	4,00	1,00	1,00	1,00	1,00	5,00	5,00	1,00	1,00	5,00	5,00	1,00	1,00	2,00	5,00	5,00	1,00	5,00	5,00	5,00	4,00	5,00	5,00	5,00	5,00	5,00	5,00	5,00	5,00	5,00	1,00	5,00	5,00	4,00	5,00	5,00	5,00	5,00	5,00
1,00	2,00	2,00	5,00	1,00	1,00	1,00	1,00	1,00	1,00	1,00	2,00	1,00	1,00	1,00	3,00	5,00	5,00	1,00	1,00	5,00	5,00	1,00	1,00	1,00	1,00	1,00	1,00	5,00	5,00	5,00	5,00	5,00	5,00	2,00	1,00	5,00	5,00	5,00	5,00	5,00	5,00	5,00	5,00	5,00	5,00	1,00	5,00	1,00	3,00
5,00	1,00	1,00	4,00	1,00	1,00	1,00	1,00	1,00	1,00	1,00	5,00	4,00	5,00	5,00	5,00	5,00	5,00	2,00	1,00			1,00	1,00	2,00	4,00	1,00	1,00	2,00	1,00	5,00	1,00	5,00	5,00	5,00	5,00	5,00	5,00	5,00	5,00	5,00	1,00	5,00	5,00	1,00	5,00	1,00	5,00	5,00	3,00
2,00	1,00	2,00	5,00	5,00	1,00	5,00	1,00	1,00	1,00	1,00	1,00	1,00	5,00	1,00	1,00	1,00	5,00	5,00	5,00	5,00	5,00	5,00	1,00	2,00	5,00	5,00	1,00	5,00	5,00	5,00	1,00	5,00	5,00	5,00	5,00	5,00	5,00	5,00	5,00	5,00	5,00	5,00	5,00	5,00	5,00	2,00	2,00	1,00	1,00
1,00	2,00	1,00	3,00	3,00	1,00	1,00	1,00	1,00	1,00	1,00	5,00	1,00	5,00	1,00	5,00	5,00	5,00	5,00	2,00	1,00	3,00	1,00	1,00	2,00	1,00	1,00	1,00	5,00	5,00	5,00	5,00	5,00	5,00	5,00	5,00	5,00	5,00	5,00	5,00	5,00	1,00	5,00	5,00	3,00		5,00	5,00	1,00	5,00
4,00	4,00	4,00	5,00	1,00	1,00	1,00	1,00	1,00	1,00	1,00	5,00	5,00	4,00	4,00	1,00	5,00	4,00		1,00	5,00	5,00	1,00	1,00	4,00	1,00	1,00	1,00	1,00	1,00	1,00	1,00	4,00	4,00	5,00	5,00	5,00	5,00	5,00	5,00	5,00	1,00	5,00	5,00	5,00	5,00	5,00	5,00	5,00	5,00
5,00	2,00	2,00	5,00	1,00	1,00	1,00	1,00	1,00	1,00	1,00	5,00	2,00	5,00	2,00	3,00	3,00	3,00	5,00	3,00	5,00	5,00	5,00	1,00	1,00	1,00	1,00	3,00	5,00	5,00	5,00	1,00	5,00	5,00	5,00	5,00	5,00	5,00	5,00	1,00	1,00	1,00	4,00	5,00	5,00	5,00	5,00	2,00	5,00	5,00
5,00	1,00	1,00	5,00	1,00	1,00	1,00	1,00	1,00	1,00	1,00	4,00	1,00	1,00	1,00	1,00	5,00	4,00	5,00	3,00	1,00	5,00	5,00	1,00	2,00	1,00	1,00	1,00	5,00	5,00	5,00	1,00	5,00	5,00	5,00	5,00	5,00	5,00	5,00	5,00	5,00	4,00	5,00	5,00	5,00	5,00	5,00	5,00	5,00	5,00
2,00	1,00	2,00	5,00	5,00	1,00	1,00	1,00	1,00	1,00	5,00	5,00	2,00	5,00	4,00	4,00	5,00	5,00	5,00	5,00	5,00	5,00	1,00	1,00	2,00	5,00	3,00	3,00	5,00	5,00	5,00	5,00	5,00	5,00	5,00	5,00	3,00	3,00	5,00	2,00	5,00	5,00	5,00	5,00	5,00	5,00	5,00	5,00	5,00	5,00
1,00	2,00	1,00	5,00	1,00	1,00	1,00	1,00	1,00	1,00	1,00	1,00	1,00	1,00	3,00	5,00	5,00	5,00	1,00	1,00	1,00	1,00	1,00	1,00	2,00	4,00	1,00	2,00	5,00	5,00	5,00	5,00	5,00	5,00	5,00	5,00	5,00	5,00	5,00	5,00	5,00	5,00	5,00	5,00	5,00	5,00	1,00	1,00	1,00	2,00
1,00	1,00	4,00	5,00	1,00	1,00	5,00	1,00	1,00	5,00	1,00	1,00	1,00	5,00	1,00	5,00	5,00	5,00	4,00	1,00			1,00	1,00	1,00	1,00	1,00	1,00	1,00	5,00	5,00	1,00	5,00	5,00	5,00	5,00	5,00	5,00	5,00	5,00	5,00	5,00	5,00	5,00	5,00	5,00	5,00	5,00	1,00	4,00
5,00	1,00	5,00	5,00	5,00	2,00	3,00	3,00	3,00	1,00	1,00	4,00	5,00	5,00	3,00	5,00	1,00	5,00	5,00	5,00	5,00	5,00	5,00	5,00	5,00	4,00	1,00	5,00	3,00	3,00	5,00	5,00	5,00	5,00	4,00	5,00	1,00	5,00	5,00	5,00	5,00	5,00	5,00	5,00	5,00	5,00	2,00	2,00	1,00	3,00
1,00	3,00	1,00		1,00	1,00	1,00	1,00	1,00	1,00	1,00	5,00	1,00	1,00	4,00	5,00	5,00	1,00		1,00			1,00	1,00	1,00	1,00	1,00	3,00	5,00	5,00	5,00	5,00	5,00	5,00	1,00	5,00	5,00	5,00	5,00	5,00	5,00	1,00	5,00	5,00	5,00	5,00	1,00	5,00	5,00	5,00
1,00	1,00	5,00		5,00	1,00	1,00	1,00	1,00	1,00	1,00	1,00	1,00	1,00	1,00	1,00	1,00	5,00		1,00			1,00	5,00	2,00	1,00	5,00	3,00	1,00	4,00	5,00	5,00	5,00	5,00	5,00	5,00	5,00	5,00	5,00	4,00	5,00	5,00	5,00	5,00	5,00	5,00	1,00	1,00	1,00	1,00
1,00	1,00	5,00	5,00	1,00	1,00	1,00	1,00	1,00	1,00	1,00	3,00	1,00	2,00	1,00	5,00	5,00	3,00	1,00	1,00	5,00	1,00	1,00	1,00	4,00	3,00	3,00	3,00	5,00	5,00	5,00	3,00	5,00	5,00	5,00	5,00	5,00	5,00	5,00	5,00	5,00	1,00	5,00	5,00	1,00	3,00	2,00	2,00	1,00	5,00
1,00	1,00	1,00	5,00	5,00	1,00	1,00	1,00	1,00	1,00	1,00	5,00	1,00	1,00	1,00	3,00	5,00	2,00	2,00	1,00	1,00	1,00	1,00	1,00	2,00	1,00	1,00	1,00	5,00	5,00	5,00	5,00	5,00	5,00	4,00	5,00	5,00	5,00	5,00	5,00	5,00	5,00	5,00	5,00	5,00	5,00	1,00	1,00	5,00	5,00
1,00	3,00	1,00	1,00	1,00	1,00	1,00	1,00	1,00	1,00	5,00	5,00	1,00	3,00	1,00	1,00	5,00	5,00	5,00	1,00	5,00	1,00	1,00	4,00	4,00	1,00	1,00	5,00	5,00	5,00	5,00	5,00	5,00	5,00	5,00	5,00	5,00	5,00	5,00	5,00	5,00	2,00	5,00	5,00	5,00	5,00	1,00	5,00	5,00	5,00
4,00	5,00	1,00	5,00	1,00	1,00	1,00	1,00	1,00	1,00	1,00	5,00	1,00	2,00	2,00	4,00	5,00	5,00	2,00	1,00			1,00	1,00	1,00	4,00	1,00	1,00	1,00	1,00	5,00	1,00	5,00	5,00	5,00	5,00	5,00	5,00	5,00	5,00	5,00	1,00	5,00	5,00	1,00	2,00	1,00	5,00	5,00	5,00
5,00	5,00	1,00	5,00	5,00	1,00	5,00	4,00	1,00	1,00	4,00	1,00	1,00	1,00	2,00	5,00	5,00	5,00	2,00	5,00	5,00	5,00	5,00	5,00	1,00	2,00	1,00	1,00	1,00	1,00	1,00	1,00	5,00	5,00	5,00	5,00	1,00	5,00	2,00	5,00	5,00	5,00	5,00	5,00	5,00	5,00	5,00	5,00	5,00	5,00
5,00	1,00	1,00	5,00	5,00	1,00	1,00	1,00	1,00	1,00	1,00	5,00	5,00	5,00	4,00	5,00	5,00	5,00	5,00	1,00			5,00	5,00	5,00	5,00	4,00	4,00	5,00	5,00	5,00	5,00	5,00	5,00	5,00	5,00	5,00	5,00	5,00	5,00	5,00	1,00	5,00	5,00	5,00	5,00	5,00	5,00	5,00	5,00
5,00	1,00	4,00	5,00	5,00	1,00	1,00	1,00	1,00	1,00	1,00	5,00	1,00	1,00	1,00	4,00	5,00	5,00	1,00	1,00	1,00	1,00	5,00	5,00	3,00	1,00	1,00	2,00	5,00	5,00	5,00	5,00	5,00	5,00	5,00	5,00	5,00	5,00	5,00	5,00	5,00	5,00	5,00	5,00	5,00	5,00	5,00	5,00	5,00	5,00
1,00	4,00	4,00	5,00	1,00	1,00	1,00	1,00	1,00	1,00	1,00	5,00	2,00	3,00	5,00	5,00	5,00	5,00	1,00	1,00	1,00	1,00	1,00	1,00	1,00	1,00	1,00	1,00	1,00	1,00	5,00	1,00	5,00	5,00	1,00	5,00	5,00	5,00	5,00	1,00	3,00	1,00	2,00	5,00	1,00	5,00	1,00	5,00	1,00	5,00
1,00	1,00	5,00		2,00	1,00	1,00	1,00	1,00	1,00	1,00	4,00	1,00	5,00	1,00	2,00	5,00	5,00		1,00			1,00	1,00	3,00	3,00	1,00	2,00	5,00	5,00	5,00	4,00	5,00	5,00	5,00	5,00	5,00	5,00	5,00	4,00	4,00	5,00	5,00	5,00	5,00	5,00	1,00	5,00	3,00	1,00
5,00	1,00	2,00	1,00	1,00	1,00	1,00	1,00	1,00	1,00	1,00	5,00	2,00	5,00	1,00	2,00	1,00	5,00	5,00	5,00	5,00	5,00	5,00	1,00	2,00	5,00	1,00	1,00	5,00	5,00	5,00	5,00	5,00	5,00	5,00	5,00	5,00	5,00	5,00	5,00	5,00	1,00	5,00	1,00	4,00	5,00	1,00	1,00	1,00	1,00
1,00	1,00	1,00	5,00	1,00	1,00	5,00	1,00	1,00	1,00	1,00	5,00	2,00	1,00	3,00	5,00	5,00	5,00	5,00	1,00	1,00	1,00	1,00	1,00	1,00	1,00	1,00	2,00	2,00	2,00	1,00	1,00	5,00	5,00	5,00	5,00	5,00	5,00	5,00	5,00	5,00	5,00	5,00	5,00	5,00	5,00	5,00	5,00	2,00	5,00
5,00	1,00	1,00	5,00	1,00	1,00	4,00	1,00	1,00	1,00	1,00	4,00	1,00	5,00	1,00	1,00	1,00	1,00	1,00	1,00	5,00	1,00	1,00	1,00	1,00	2,00	2,00	2,00	3,00	5,00	5,00	1,00	5,00	5,00	5,00	5,00	5,00	5,00	5,00	5,00	5,00	1,00	5,00	5,00	5,00	5,00	5,00	5,00	5,00	5,00
2,00	2,00	5,00	5,00	1,00	1,00	1,00	1,00	1,00	1,00	1,00	5,00	1,00	2,00	1,00	2,00	5,00	5,00	5,00	5,00	5,00	3,00	1,00	1,00	5,00	1,00	5,00	5,00	5,00	5,00	5,00	5,00	5,00	5,00	5,00	5,00	5,00	5,00	5,00	5,00	5,00	2,00	5,00	5,00	5,00	5,00	5,00	5,00	5,00	4,00
1,00	1,00	1,00	5,00	1,00	1,00	5,00	1,00	1,00	1,00	1,00	5,00	4,00	5,00	4,00	1,00	5,00	4,00	1,00	5,00	1,00	5,00	1,00	1,00	4,00	1,00	1,00	1,00	1,00	5,00	5,00	1,00	4,00	4,00	5,00	5,00	1,00	5,00	4,00	5,00	5,00	4,00	5,00	5,00	4,00	5,00	1,00	1,00	1,00	2,00
1,00	1,00	1,00	5,00	1,00	1,00	1,00	1,00	1,00	1,00	1,00	5,00	1,00	1,00	1,00	2,00	5,00	5,00	5,00	1,00	1,00	1,00	1,00	1,00	1,00	1,00	1,00	1,00	5,00	5,00	5,00	4,00	5,00	5,00	5,00	5,00	1,00	5,00	5,00	5,00	4,00	5,00	5,00	5,00	5,00	5,00	1,00	1,00	1,00	5,00
1,00	1,00	2,00	5,00	1,00	1,00	3,00	1,00	1,00	1,00	1,00	5,00	3,00	1,00	3,00	1,00	5,00	2,00	1,00	1,00			1,00	1,00	1,00	1,00	1,00	1,00	3,00	1,00	4,00	4,00	5,00	5,00	5,00	5,00	5,00	5,00	5,00	3,00	5,00	1,00	5,00	5,00	5,00	5,00	1,00	5,00	5,00	5,00
5,00	5,00	5,00	5,00	1,00	5,00	5,00	5,00	2,00	1,00	1,00	5,00	1,00	5,00	1,00	5,00	5,00	5,00	5,00	1,00	5,00	5,00	1,00	1,00	1,00	1,00	5,00	1,00	5,00	5,00	5,00	5,00	5,00	2,00	5,00	5,00	5,00	5,00	5,00	5,00	5,00	1,00	5,00	5,00	5,00	5,00	5,00	5,00	5,00	5,00
1,00	4,00	1,00	5,00	1,00	1,00	1,00	1,00	1,00	1,00	1,00	1,00	1,00	1,00	1,00	4,00	4,00	1,00	5,00	1,00			1,00	1,00	3,00	1,00	2,00	1,00	4,00	5,00	5,00	1,00	5,00	5,00	5,00	5,00	5,00	5,00	5,00	5,00	5,00	5,00	5,00	5,00	5,00	5,00	1,00	1,00	1,00	5,00
1,00	2,00	4,00		4,00	1,00	1,00	1,00	1,00	1,00	1,00	4,00	2,00	3,00	1,00	3,00	5,00	1,00		1,00			1,00	1,00	2,00	1,00	1,00	1,00	3,00	4,00	5,00	4,00	5,00	5,00	4,00	5,00	4,00	4,00	5,00	5,00	4,00	4,00	4,00	5,00	5,00	4,00	1,00	4,00	1,00	4,00
5,00	1,00	1,00	5,00	1,00	1,00	1,00	1,00	4,00	1,00	1,00	5,00	1,00	2,00	1,00	2,00	1,00	5,00	5,00	1,00	1,00	5,00	1,00	1,00	1,00	1,00	1,00	5,00	5,00	5,00	5,00	5,00	5,00	5,00	5,00	5,00	5,00	5,00	5,00	2,00	5,00	5,00	4,00	5,00	5,00	5,00	5,00	5,00	4,00	5,00
5,00	4,00	4,00	5,00	5,00	2,00	2,00	1,00	1,00	1,00	1,00	5,00	1,00	5,00	1,00	1,00	5,00	5,00	5,00	5,00	5,00	5,00	5,00	5,00	5,00	5,00	5,00	5,00	5,00	5,00	5,00	5,00	5,00	4,00	5,00	5,00	1,00	5,00	5,00	1,00	5,00	1,00	5,00	5,00	1,00	5,00	5,00	5,00	5,00	5,00
1,00	1,00	4,00	4,00	1,00	1,00	1,00	1,00	1,00	1,00	1,00	5,00	1,00	5,00	2,00	1,00	5,00	2,00	1,00	1,00	5,00	5,00	1,00	1,00	1,00	1,00	1,00	1,00	5,00	2,00	1,00	1,00	5,00	5,00	5,00	5,00	5,00	5,00	5,00	1,00	5,00	5,00	5,00	5,00	5,00	5,00	1,00	5,00	5,00	5,00
1,00	1,00	1,00	5,00	1,00	1,00	1,00	1,00	1,00	1,00	1,00	5,00	1,00	1,00	2,00	1,00	5,00	4,00	4,00	1,00	1,00	1,00	1,00	1,00	2,00	4,00	1,00	2,00	4,00	5,00	5,00	5,00	5,00	5,00	5,00	5,00	5,00	5,00	5,00	5,00	5,00	1,00	5,00	5,00	5,00	5,00	1,00	5,00	4,00	1,00
1,00	4,00	2,00	5,00	1,00	1,00	1,00	1,00	1,00	1,00	1,00	5,00	1,00	3,00	3,00	4,00	5,00	4,00	5,00	1,00	3,00	3,00	5,00	5,00	5,00	1,00	3,00	1,00	4,00	5,00	5,00	1,00	5,00	5,00	5,00	5,00	5,00	5,00	5,00	1,00	5,00	5,00	5,00	5,00	3,00	5,00	1,00	1,00	1,00	2,00
1,00	1,00	1,00	5,00	5,00	2,00	2,00	2,00	2,00	1,00	1,00	5,00	2,00	5,00	4,00	4,00	4,00	5,00	1,00	1,00	1,00	1,00	1,00	1,00	4,00	5,00	5,00	5,00	5,00	4,00	5,00	3,00	5,00	5,00	5,00	5,00	5,00	5,00	5,00	5,00	5,00	1,00	5,00	5,00	5,00	5,00	5,00	5,00	2,00	4,00
1,00	4,00	1,00	5,00	1,00	2,00	2,00	2,00	2,00	1,00	1,00	5,00	5,00	1,00	4,00	5,00	5,00	5,00		1,00				5,00	1,00	5,00	5,00	3,00	4,00	4,00	5,00	5,00	4,00	4,00	2,00	2,00	5,00	5,00	5,00	2,00	4,00	3,00	4,00	5,00	5,00	3,00	4,00	5,00	5,00	5,00
1,00	1,00	1,00	4,00	1,00	1,00	1,00	1,00	1,00	1,00	1,00	5,00	1,00	5,00	1,00	1,00	5,00	4,00	2,00	1,00	1,00	1,00	1,00	1,00	1,00	2,00	1,00	4,00	5,00	5,00	5,00	5,00	5,00	5,00	5,00	5,00	5,00	5,00	5,00	5,00	5,00	5,00	5,00	5,00	5,00	4,00	1,00	5,00	5,00	5,00
1,00	1,00	2,00		1,00	1,00	1,00	1,00	1,00	1,00	1,00	5,00	1,00	5,00	1,00	1,00	5,00	5,00	5,00	1,00		1,00	1,00	1,00	2,00	1,00	1,00	5,00	5,00	5,00	5,00	5,00	5,00	5,00	5,00	5,00	5,00	5,00	5,00	5,00	5,00	5,00	5,00	5,00	5,00	5,00	3,00	4,00	1,00	5,00
5,00	4,00	2,00	5,00	4,00	1,00	1,00	1,00	1,00	1,00	1,00	5,00	1,00	1,00	1,00	5,00	5,00	5,00	1,00	5,00	1,00	5,00	1,00	1,00	2,00	1,00	1,00	5,00	5,00	5,00	5,00	5,00	5,00	5,00	5,00	5,00	5,00	5,00	5,00	5,00	5,00	1,00	5,00	5,00	5,00	5,00	5,00	5,00	5,00	5,00
5,00	1,00	1,00	5,00	5,00	1,00	1,00	1,00	1,00	1,00	1,00	5,00	1,00	5,00	1,00	2,00	2,00	1,00	5,00	5,00	5,00	5,00	1,00	1,00	3,00	5,00	5,00	1,00	5,00	5,00	5,00	1,00	5,00	5,00	5,00	5,00	5,00	5,00	5,00	5,00	5,00	5,00	5,00	5,00	5,00	5,00	1,00	5,00	2,00	2,00
1,00	2,00	1,00	5,00	1,00	1,00	5,00	1,00	1,00	1,00	1,00	5,00	1,00	5,00	1,00	5,00	5,00	5,00	5,00	1,00	1,00	1,00	5,00	1,00	2,00	1,00	1,00	3,00	1,00	1,00	1,00	1,00	5,00	5,00	5,00	5,00	5,00	5,00	5,00	5,00	5,00	5,00	5,00	5,00	3,00	3,00	5,00	5,00	5,00	2,00
5,00	5,00	2,00	5,00	1,00	1,00	1,00	1,00	1,00	1,00	1,00	2,00	1,00	5,00	1,00	1,00	5,00	5,00	1,00	2,00	3,00	1,00	1,00	1,00	5,00	4,00	1,00	1,00	5,00	5,00	5,00	1,00	5,00	5,00	5,00	5,00	5,00	5,00	5,00	5,00	5,00	5,00	5,00	5,00	5,00	5,00	5,00	5,00	5,00	4,00
5,00	1,00	1,00	5,00	1,00	1,00	1,00	1,00	1,00	1,00	1,00	5,00	1,00	1,00	1,00	1,00	5,00	5,00	1,00	1,00	5,00	5,00	5,00	1,00	5,00	1,00	1,00	1,00	5,00	5,00	5,00	5,00	5,00	5,00	5,00	5,00	5,00	5,00	5,00	5,00	5,00	1,00	5,00	5,00	5,00	5,00	1,00	5,00	5,00	5,00
2,00	2,00	3,00	5,00	1,00	1,00	1,00	1,00	1,00	1,00	1,00	5,00	1,00	5,00	3,00	3,00	5,00	1,00	1,00	2,00	5,00	5,00	1,00	1,00	2,00	1,00	1,00	1,00	5,00	5,00	5,00	1,00	5,00	5,00	5,00	5,00	5,00	5,00	5,00	5,00	4,00	5,00	5,00	5,00	5,00	5,00	5,00	5,00	2,00	5,00
1,00	1,00	1,00	3,00	2,00	1,00	1,00	1,00	1,00	1,00	1,00	1,00	1,00	1,00	1,00	2,00	1,00	1,00		1,00			1,00	1,00	2,00	1,00	1,00	2,00	2,00	4,00	4,00	4,00	5,00	5,00	5,00	5,00	5,00	5,00	5,00	4,00	4,00	4,00	5,00	5,00	5,00	5,00	5,00	1,00	1,00	5,00
1,00	2,00	1,00	1,00	1,00	1,00	1,00	1,00	1,00	1,00	1,00	5,00	1,00	5,00	1,00	5,00	5,00	5,00	2,00	1,00	1,00	1,00	1,00	1,00	5,00	1,00	1,00	1,00	5,00	5,00	5,00	5,00	5,00	5,00	5,00	5,00	5,00	5,00	5,00	5,00	5,00	1,00	5,00	5,00	5,00	5,00	5,00	5,00	4,00	5,00
5,00	1,00	4,00	5,00	1,00	1,00	1,00	1,00	1,00	1,00	1,00	5,00	1,00	1,00	1,00	1,00	5,00	5,00	4,00	1,00	5,00	5,00	5,00	1,00	3,00	5,00	1,00	4,00	5,00	5,00	5,00	5,00	5,00	5,00	4,00	5,00	4,00	4,00	2,00	5,00	5,00	4,00	5,00	5,00	1,00	5,00	1,00	1,00	1,00	5,00
2,00	1,00	1,00	5,00	1,00	1,00	1,00	1,00	1,00	1,00	1,00	5,00	1,00	5,00	1,00	4,00	5,00	5,00	2,00	2,00	1,00	2,00	1,00	1,00	1,00	5,00	4,00	1,00	5,00	1,00	4,00	5,00	5,00	1,00	5,00	5,00	5,00	5,00	5,00	5,00	5,00	4,00	5,00	5,00	5,00	5,00	5,00	5,00	2,00	4,00
1,00	1,00	3,00	5,00	1,00	1,00	1,00	1,00	1,00	1,00	1,00	5,00	2,00	2,00	1,00	5,00	5,00	5,00	2,00	1,00	5,00	5,00	1,00	1,00	1,00	1,00	1,00	1,00	3,00	5,00	5,00	2,00	5,00	5,00	5,00	5,00	5,00	5,00	5,00	5,00	5,00	4,00	5,00	5,00	5,00	5,00	5,00	5,00	5,00	5,00
1,00	1,00	2,00	1,00	1,00	1,00	1,00	1,00	1,00	1,00	1,00	5,00	1,00	2,00	1,00	5,00	4,00	5,00	5,00	5,00	5,00	5,00	5,00	1,00	1,00	2,00	1,00	1,00	5,00	5,00	5,00	1,00	5,00	5,00	5,00	5,00	5,00	5,00	5,00	5,00	5,00	1,00	5,00	5,00	5,00	5,00	1,00	5,00	1,00	5,00
1,00	1,00	1,00	5,00	1,00	1,00	5,00	3,00	2,00	1,00	1,00	4,00	1,00	1,00	1,00	5,00	1,00	5,00	1,00	1,00	1,00	3,00	3,00	5,00	1,00	1,00	1,00	1,00	1,00	5,00	5,00	3,00	4,00	4,00	1,00	5,00	1,00	3,00	5,00	5,00	5,00	5,00	5,00	5,00	5,00	5,00	1,00	1,00	5,00	5,00
2,00	1,00	1,00	3,00	1,00	1,00	1,00	1,00	1,00	1,00	1,00	5,00	2,00	4,00	4,00	2,00	5,00		1,00	1,00			5,00	1,00	2,00	2,00	1,00	1,00	5,00	5,00	5,00	1,00	5,00	5,00	5,00	5,00	5,00	5,00	5,00	5,00	5,00	3,00	5,00	5,00	5,00	5,00	5,00	5,00	5,00	5,00
1,00	1,00	1,00	5,00	1,00	1,00	1,00	1,00	1,00	1,00	1,00	5,00	1,00	5,00	1,00	5,00	5,00	1,00	5,00	1,00	5,00	5,00	1,00	1,00	1,00	1,00	1,00	5,00	5,00	5,00	5,00	5,00	5,00	5,00	5,00	5,00	1,00	1,00	1,00	5,00	5,00	1,00	5,00	5,00	5,00	5,00	1,00	5,00	5,00	5,00
4,00	1,00	1,00	5,00	1,00	1,00	1,00	1,00	1,00	1,00	1,00	4,00	1,00	5,00	1,00	1,00	5,00	5,00	5,00	1,00	5,00	5,00	1,00	1,00	1,00	4,00	5,00	4,00	5,00	5,00	5,00	5,00	5,00	5,00	5,00	5,00	4,00	4,00	5,00	5,00	4,00	5,00	5,00	5,00	5,00	5,00	5,00	2,00	1,00	3,00
1,00	1,00	1,00	4,00	3,00	4,00	1,00	1,00	1,00	1,00	1,00	1,00	4,00	4,00	5,00	5,00	1,00	3,00	3,00	1,00	1,00	1,00	1,00	1,00	1,00	1,00	1,00	1,00	2,00	2,00	5,00	5,00	5,00	5,00	5,00	5,00	2,00	2,00	2,00	5,00	4,00	2,00	5,00	5,00	5,00	5,00	1,00	5,00	1,00	5,00
1,00	5,00	5,00	5,00	1,00	1,00	1,00	1,00	1,00	1,00	5,00	5,00	1,00	1,00	1,00	3,00	1,00	5,00	1,00	1,00	5,00	5,00	1,00	1,00	1,00	2,00	2,00	1,00	5,00	5,00	5,00	5,00	5,00	5,00	5,00	5,00	2,00	5,00	5,00	5,00	5,00	4,00	5,00	5,00	5,00	5,00	1,00	5,00	1,00	5,00
1,00	1,00	1,00	5,00	1,00	1,00	1,00	1,00	1,00	1,00	1,00	1,00	1,00	5,00	1,00	5,00	3,00	5,00	5,00	1,00	1,00	1,00	1,00	1,00	1,00	1,00	1,00	4,00	5,00	5,00	5,00	5,00	5,00	5,00	5,00	5,00	5,00	5,00	5,00	5,00	5,00	5,00	5,00	5,00	1,00	5,00	5,00	5,00	3,00	5,00
5,00	5,00	1,00	5,00	1,00	1,00	5,00	1,00	1,00	1,00	1,00	1,00	1,00	1,00	1,00	1,00	5,00	5,00	2,00	1,00	5,00	5,00	5,00	1,00	1,00	1,00	1,00	1,00	4,00	4,00	5,00	1,00	5,00	5,00	5,00	5,00	1,00	1,00	5,00	5,00	1,00	5,00	5,00	5,00	5,00	5,00	1,00	1,00	5,00	5,00
1,00	1,00	3,00	5,00	5,00	1,00	1,00	1,00	1,00	1,00	1,00	5,00	1,00	1,00	1,00	3,00	5,00	5,00	5,00	1,00	3,00	4,00	5,00	1,00	2,00	2,00	1,00	1,00	5,00	5,00	5,00	5,00	5,00	5,00	5,00	5,00	2,00	5,00	5,00	5,00	5,00	5,00	5,00	5,00	5,00	5,00	1,00	5,00	1,00	1,00
1,00	2,00	2,00		2,00	1,00	3,00	1,00	1,00	1,00	1,00	5,00	2,00	5,00	1,00	1,00	1,00	5,00	1,00	1,00	1,00	1,00	1,00	1,00	1,00	2,00	1,00	5,00	3,00	5,00	5,00	4,00	5,00	5,00	5,00	5,00	5,00	5,00	3,00	5,00	5,00	5,00	5,00	5,00	5,00	5,00	1,00	1,00	5,00	5,00
1,00	1,00	5,00	5,00	5,00	1,00	1,00	1,00	1,00	5,00	5,00	5,00	5,00	5,00	5,00	5,00	5,00	5,00	1,00	1,00	5,00	5,00	5,00	5,00	5,00	5,00	5,00	5,00	5,00	5,00	1,00	5,00	5,00	1,00	1,00	1,00	1,00	5,00	5,00	5,00	5,00	1,00	5,00	5,00	5,00	5,00	5,00	5,00	1,00	5,00
3,00	2,00	1,00	5,00	1,00	1,00	4,00	1,00	1,00	1,00	1,00	4,00	1,00	1,00	5,00	5,00	5,00	1,00	1,00	1,00	1,00	1,00	1,00	1,00	1,00	1,00	1,00	1,00	1,00	5,00	4,00	1,00	5,00	5,00	5,00	5,00	5,00	5,00	4,00	5,00	5,00	5,00	5,00	5,00	5,00	5,00	1,00	5,00	5,00	5,00
5,00	2,00	2,00	5,00	5,00	1,00	1,00	1,00	1,00	1,00	1,00	5,00	5,00	1,00	4,00	5,00	5,00	5,00	5,00	5,00	1,00	5,00	1,00	1,00	1,00	1,00	1,00	1,00	5,00	5,00	5,00	5,00	4,00	4,00	5,00	5,00	5,00	5,00	5,00	5,00	5,00	5,00	5,00	5,00	5,00	5,00	1,00	5,00	5,00	5,00
1,00	2,00	2,00	3,00	2,00	1,00	2,00	2,00	2,00	1,00	1,00	4,00	2,00	4,00	2,00	4,00	4,00	2,00	1,00	1,00			1,00	1,00	4,00	1,00	1,00	4,00	3,00	4,00	4,00	3,00	4,00	4,00	5,00	5,00	5,00	5,00	5,00	4,00	4,00	4,00	5,00	4,00	5,00	5,00	4,00	4,00	5,00	5,00
1,00	1,00	1,00		1,00	1,00	1,00	1,00	1,00	1,00	1,00	5,00	1,00	1,00	1,00	4,00	5,00	5,00		1,00	5,00	5,00	1,00	1,00	4,00	1,00	1,00	1,00	5,00	5,00	5,00	5,00	5,00	5,00	5,00	5,00	5,00	5,00	5,00	5,00	5,00	5,00	5,00	5,00	5,00	5,00	5,00	5,00	1,00	5,00
1,00	4,00	2,00	1,00	5,00	1,00	1,00	3,00	3,00	1,00	1,00	5,00	2,00	5,00	1,00	4,00	5,00	5,00		1,00			1,00	1,00	4,00	5,00	2,00	2,00	4,00	4,00	5,00	5,00	4,00	4,00	5,00	5,00	5,00	5,00	5,00	4,00	5,00	4,00	5,00	5,00	5,00	5,00	5,00	4,00	5,00	5,00
5,00	4,00	5,00	5,00	1,00	1,00	1,00	2,00	1,00	1,00	1,00	5,00	1,00	5,00	4,00	1,00	5,00	5,00		1,00			5,00	1,00	1,00	1,00	1,00	1,00	2,00	1,00	2,00	2,00	5,00	5,00	5,00	5,00	5,00	5,00	5,00	2,00	5,00	1,00	5,00	5,00	5,00	5,00	5,00	5,00	1,00	5,00
1,00	2,00	1,00		1,00	1,00	5,00	1,00	1,00	1,00	1,00	5,00	1,00	5,00	1,00	1,00	5,00	1,00		1,00			1,00	1,00	2,00	2,00	1,00	5,00	3,00	1,00	5,00	1,00	5,00	5,00	5,00	5,00	5,00	5,00	5,00	5,00	2,00	5,00	5,00	5,00	5,00	5,00	5,00	5,00	5,00	5,00
2,00	2,00	5,00	5,00	5,00	1,00	2,00	1,00	1,00	1,00	1,00	5,00	2,00	5,00	4,00	4,00	4,00	5,00		1,00			5,00	1,00	2,00	2,00	2,00	2,00	2,00	3,00	5,00	5,00	5,00	5,00	5,00	5,00	5,00	2,00	5,00	5,00	5,00	3,00	3,00	5,00	5,00	5,00	5,00	5,00	3,00	3,00
5,00	2,00	1,00	5,00	1,00	1,00	1,00	1,00	1,00	1,00	1,00	5,00	1,00	5,00	1,00	2,00	5,00	2,00		2,00	5,00	2,00	1,00	1,00	4,00	2,00	5,00	2,00	5,00	5,00	5,00	5,00	5,00	5,00	2,00	5,00	3,00	5,00	5,00	5,00	5,00	5,00	5,00	5,00	5,00	5,00	1,00	5,00	5,00	2,00
5,00	2,00	1,00	5,00	1,00	1,00	1,00	1,00	1,00	1,00	1,00	5,00	1,00	1,00	1,00	5,00	5,00	3,00		1,00			5,00	5,00	4,00	1,00	1,00	1,00	5,00	5,00	5,00	5,00	5,00	5,00	3,00	5,00	3,00	5,00	5,00	5,00	5,00	5,00	5,00	5,00	5,00	5,00	5,00	5,00	5,00	5,00
3,00	2,00	2,00	5,00	1,00	1,00	1,00	5,00	5,00	1,00	4,00	5,00	1,00	5,00	1,00	2,00	5,00	5,00		1,00		5,00	3,00	3,00	1,00	1,00	1,00	1,00	1,00	5,00	5,00	1,00	2,00	3,00	1,00	1,00	1,00	1,00	2,00	5,00	5,00	5,00	5,00	5,00	5,00	5,00	5,00	5,00	3,00	5,00
1,00	1,00	1,00	5,00	1,00	1,00	1,00	1,00	1,00	1,00	1,00	4,00	2,00	1,00	1,00	1,00	5,00	5,00	1,00	1,00			5,00	5,00	4,00	1,00	2,00	1,00	5,00	5,00	5,00	5,00	5,00	5,00	5,00	5,00	5,00	5,00	5,00	5,00	5,00	4,00	5,00	5,00	5,00	5,00	1,00	1,00	1,00	5,00
2,00	5,00	1,00	5,00	5,00	1,00	1,00	1,00	1,00	1,00	1,00	5,00	1,00	2,00	1,00	2,00	5,00	5,00	5,00	1,00			1,00	1,00	2,00	1,00	1,00	2,00	5,00	5,00	5,00	5,00	5,00	5,00	5,00	5,00	5,00	5,00	5,00	5,00	5,00	5,00	5,00	5,00	5,00	5,00	5,00	5,00	2,00	5,00
5,00	2,00	2,00	5,00	5,00	1,00	1,00	1,00	1,00	1,00	1,00	5,00	2,00	3,00	5,00	5,00	5,00	5,00	1,00	4,00	5,00	5,00	5,00	5,00	2,00	1,00	1,00	1,00	5,00	5,00	3,00	3,00	5,00	5,00	5,00	5,00	5,00	5,00	5,00	4,00	5,00	4,00	5,00	5,00	5,00	5,00	5,00	5,00	5,00	5,00
5,00	1,00	1,00	5,00	1,00	1,00	1,00	1,00	1,00	1,00	1,00	5,00	1,00	5,00	1,00	1,00	5,00	5,00	1,00	1,00	5,00	1,00	1,00	1,00	3,00	1,00	1,00	1,00	5,00	5,00	5,00	5,00	5,00	5,00	5,00	5,00	1,00	5,00	5,00	4,00	4,00	1,00	5,00	5,00	5,00	5,00	5,00	5,00	1,00	5,00
2,00	2,00	2,00	5,00	1,00	1,00	1,00	1,00	1,00	1,00	1,00	5,00	1,00	2,00	3,00	5,00	5,00	1,00	1,00	5,00	1,00	1,00	1,00	1,00	2,00	3,00	1,00	1,00	5,00	5,00	5,00	5,00	4,00	4,00	5,00	5,00	5,00	5,00	5,00	4,00	5,00	5,00	5,00	5,00	5,00	5,00	5,00	5,00	5,00	5,00
4,00	4,00	1,00	5,00	1,00	1,00	1,00	1,00	1,00	1,00	1,00	5,00	1,00	5,00	2,00	2,00	4,00	5,00	5,00	5,00	5,00	5,00	1,00	5,00	1,00	5,00	4,00	1,00	5,00	5,00	5,00	1,00	5,00	5,00	5,00	5,00	5,00	5,00	5,00	5,00	5,00	2,00	5,00	5,00	5,00	5,00	5,00	5,00	5,00	5,00
5,00	5,00	3,00	5,00	5,00	1,00	1,00	1,00	1,00	1,00	1,00	4,00	1,00	3,00	1,00	1,00	1,00	5,00		1,00			1,00	1,00	1,00	5,00	5,00	3,00	1,00	5,00	1,00	1,00	5,00	5,00	5,00	5,00	5,00	5,00	5,00	5,00	5,00	5,00	5,00	5,00	5,00	5,00	5,00	1,00	4,00	5,00
1,00	2,00	1,00		5,00	1,00	5,00	1,00	1,00	1,00	1,00	5,00	1,00	5,00	1,00	1,00	1,00	5,00		1,00			1,00	1,00	2,00	3,00	1,00	1,00	1,00	5,00	1,00	1,00	5,00	5,00	5,00	5,00	5,00	5,00	5,00	5,00	5,00	5,00	5,00	5,00	5,00	4,00	1,00	5,00	5,00	5,00
5,00	1,00	1,00	5,00	1,00	1,00	1,00	1,00	1,00	1,00	1,00	1,00	1,00	1,00	1,00	2,00	5,00	5,00	1,00	5,00	1,00	1,00	1,00	1,00	2,00	1,00	1,00	1,00	5,00	5,00	5,00	5,00	5,00	5,00	5,00	5,00	5,00	5,00	5,00	5,00	5,00	5,00	5,00	5,00	5,00	5,00	5,00	5,00	1,00	5,00
1,00	1,00	1,00		5,00	1,00	5,00	2,00	2,00	1,00	1,00	5,00	1,00	1,00	1,00	5,00	5,00	1,00		1,00			5,00	1,00	5,00	1,00	1,00	1,00	1,00	1,00	1,00	1,00	4,00	4,00	4,00	4,00	4,00	5,00	5,00	5,00	5,00	5,00	5,00	5,00	5,00	4,00	1,00	5,00	1,00	5,00
1,00	1,00	1,00		1,00	1,00	1,00	1,00	1,00	1,00	1,00	5,00	1,00	5,00	2,00	5,00	5,00	5,00		1,00			1,00	1,00	1,00	2,00	1,00	4,00	5,00	5,00	5,00	5,00	5,00	5,00	5,00	5,00	5,00	5,00	5,00	5,00	5,00	1,00	5,00	5,00	5,00	5,00	5,00	5,00	5,00	5,00
1,00	1,00	4,00	5,00	1,00	1,00	1,00	1,00	1,00	1,00	1,00	5,00	1,00	1,00	1,00	1,00	5,00	4,00		1,00			1,00	1,00	5,00	1,00	1,00	1,00	5,00	5,00	5,00	1,00	5,00	5,00	3,00	5,00	5,00	5,00	5,00	5,00	5,00	5,00	5,00	5,00	5,00	5,00	5,00	5,00	1,00	5,00
5,00	1,00	2,00	5,00	1,00	1,00	1,00	1,00	1,00	1,00	1,00	5,00	5,00	5,00	1,00	5,00	5,00	5,00	5,00	5,00	5,00	5,00	5,00	5,00	1,00	1,00	1,00	1,00	5,00	5,00	5,00	5,00	5,00	5,00	5,00	5,00	5,00	5,00	5,00	5,00	5,00	5,00	5,00	5,00	5,00	5,00	5,00	5,00	5,00	5,00
5,00	1,00	1,00	5,00	1,00	1,00	1,00	1,00	1,00	1,00	1,00	5,00	1,00	5,00	4,00	1,00	1,00	5,00	3,00	1,00			1,00	1,00	1,00	1,00	1,00	4,00	5,00	5,00	5,00	1,00	5,00	5,00	4,00	5,00	3,00	3,00	5,00	5,00	5,00	1,00	5,00	5,00	5,00	5,00	5,00	5,00	1,00	5,00
5,00	1,00	5,00	5,00	1,00	1,00	1,00	1,00	1,00	1,00	1,00	2,00	1,00	5,00	1,00	5,00	2,00	5,00	1,00	5,00	1,00	1,00	5,00	1,00	1,00	1,00	1,00	1,00	2,00	5,00	5,00	5,00	5,00	5,00	3,00	5,00	5,00	5,00	5,00	5,00	5,00	5,00	5,00	5,00	5,00	5,00	2,00	5,00	5,00	5,00
5,00	2,00	1,00	5,00	1,00	1,00	1,00	1,00	1,00	1,00	1,00	5,00	2,00	5,00	1,00	5,00	5,00	5,00		1,00			5,00	5,00	3,00	5,00	1,00	5,00	5,00	5,00	5,00	5,00	5,00	5,00	5,00	5,00	3,00	5,00	5,00	5,00	5,00	1,00	5,00	5,00	1,00	5,00	5,00	5,00	5,00	5,00
5,00	1,00	1,00	5,00	1,00	1,00	1,00	1,00	1,00	1,00	1,00	1,00	4,00	1,00	5,00	1,00	5,00	1,00	1,00	5,00	4,00	5,00	1,00	4,00	1,00	2,00	1,00	1,00	5,00	4,00	5,00	5,00	5,00	5,00	5,00	5,00	5,00	5,00	5,00	5,00	5,00	5,00	5,00	5,00	5,00	5,00	5,00	5,00	5,00	5,00
2,00	4,00	4,00	5,00	3,00	2,00	2,00	1,00	1,00	1,00	1,00	5,00	5,00	5,00	4,00	4,00	4,00	5,00	5,00	5,00	5,00	5,00	5,00	1,00	4,00	3,00	1,00	3,00	4,00	4,00	5,00	5,00	4,00	4,00	5,00	5,00	5,00	5,00	5,00	5,00	5,00	4,00	5,00	5,00	5,00	5,00	4,00	4,00	4,00	4,00
2,00	4,00	1,00	3,00	1,00	1,00	1,00	1,00	1,00	1,00	1,00	5,00	1,00	5,00	1,00	1,00	5,00	5,00		1,00			3,00	1,00	2,00	1,00	3,00	3,00	5,00	5,00	5,00	5,00	5,00	5,00	3,00	3,00	3,00	3,00	5,00	5,00	5,00	5,00	5,00	5,00	5,00	5,00	5,00	5,00	5,00	5,00
1,00	2,00	1,00		1,00	1,00	1,00	1,00	1,00	1,00	1,00	5,00	5,00	1,00	1,00	5,00	5,00	5,00		1,00			1,00	1,00	5,00	3,00	1,00	3,00	5,00	5,00	5,00	5,00	5,00	5,00	5,00	5,00	5,00	5,00	5,00	5,00	5,00	5,00	5,00	5,00	5,00	5,00	5,00	5,00	5,00	5,00
1,00	2,00	2,00		1,00	1,00	1,00	1,00	1,00	1,00	1,00	5,00	1,00	5,00	1,00	5,00	5,00	5,00		1,00			1,00	1,00	5,00	5,00	5,00	5,00	5,00	5,00	5,00	1,00	5,00	5,00	5,00	5,00	5,00	5,00	5,00	5,00	5,00	5,00	5,00	5,00	5,00	5,00	5,00	5,00	5,00	5,00
1,00	5,00	5,00		1,00	1,00	1,00	1,00	1,00	1,00	1,00	5,00	1,00	1,00	1,00	4,00	5,00	5,00		1,00			1,00	5,00	5,00	1,00	1,00	1,00	5,00	5,00	5,00	1,00	5,00	5,00	5,00	5,00	5,00	5,00	5,00	5,00	5,00	2,00	5,00	5,00	5,00	5,00	1,00	5,00	5,00	5,00
5,00	1,00	5,00	5,00	5,00	2,00	2,00	4,00	2,00	1,00	1,00	4,00	1,00	5,00	1,00	5,00	5,00	1,00		1,00			5,00	5,00	5,00	5,00	1,00	5,00	5,00	5,00	5,00	5,00	5,00	4,00	5,00	5,00	1,00	3,00	5,00	5,00	5,00	1,00	5,00	5,00	5,00	5,00	5,00	5,00	5,00	5,00
1,00	1,00	1,00	5,00	1,00	1,00	1,00	1,00	1,00	1,00	1,00	5,00	5,00	5,00	1,00	5,00	1,00	5,00	5,00	1,00	4,00	1,00	1,00	1,00	1,00	1,00	1,00	1,00	5,00	5,00	5,00	4,00	5,00	5,00	5,00	5,00	5,00	5,00	5,00	3,00	5,00	1,00	5,00	5,00	1,00	5,00	1,00	1,00	1,00	5,00
5,00	1,00	1,00	5,00	1,00	1,00	1,00	1,00	1,00	1,00	1,00	5,00	5,00	5,00	4,00	5,00	5,00	5,00	5,00	1,00	1,00	1,00	1,00	1,00	1,00	1,00	1,00	1,00	4,00	5,00	5,00	5,00	5,00	5,00	5,00	5,00	5,00	5,00	5,00	4,00	4,00	1,00	4,00	4,00	4,00	4,00	4,00	4,00	2,00	5,00
3,00	1,00	2,00	5,00	1,00	1,00	1,00	1,00	1,00	1,00	1,00	4,00	1,00	5,00	2,00	5,00	5,00	5,00		1,00	3,00	5,00	1,00	1,00	2,00	1,00	1,00	4,00	5,00	5,00	5,00	4,00	5,00	4,00	5,00	5,00	5,00	5,00	5,00	2,00	5,00	1,00	5,00	5,00	5,00	5,00	4,00	5,00	5,00	5,00
5,00	1,00	1,00	1,00	1,00	1,00	1,00	1,00	1,00	1,00	1,00	5,00	1,00	5,00	1,00	5,00	5,00	1,00		1,00			1,00	1,00	4,00	5,00	1,00	3,00	5,00	5,00	5,00	5,00	5,00	5,00	1,00	5,00	5,00	5,00	5,00	5,00	5,00	1,00	5,00	5,00	5,00	5,00	5,00	5,00	5,00	5,00
4,00	2,00	1,00	5,00	1,00	1,00	1,00	1,00	2,00	1,00	1,00	5,00	1,00	5,00	5,00	5,00	5,00	5,00	5,00	1,00	1,00	1,00	1,00	1,00	2,00	5,00	1,00	3,00	5,00	5,00	5,00	3,00	4,00	4,00	5,00	5,00	5,00	5,00	5,00	5,00	5,00	5,00	5,00	5,00	5,00	5,00	5,00	1,00	2,00	2,00
1,00	5,00	5,00		5,00	1,00	1,00	3,00	3,00	1,00	1,00	5,00	3,00	5,00	1,00	1,00	5,00	5,00		1,00			1,00	1,00	1,00	1,00	1,00	2,00	5,00	5,00	5,00	1,00	4,00	3,00	2,00	5,00	1,00	1,00	2,00	5,00	5,00	1,00	5,00	5,00	3,00	1,00	5,00	5,00	5,00	5,00
1,00	4,00	1,00		1,00	1,00	1,00	1,00	1,00	1,00	1,00	5,00	2,00	1,00	4,00	4,00	1,00	1,00		1,00			1,00	1,00	2,00	1,00	1,00	2,00	5,00	5,00	2,00	1,00	4,00	5,00	2,00	5,00	2,00	5,00	5,00	5,00	1,00	4,00	5,00	5,00	5,00	5,00	5,00	5,00	1,00	5,00
1,00	4,00	1,00		1,00	1,00	1,00	2,00	1,00	1,00	1,00	2,00	1,00	1,00	1,00	4,00	5,00	5,00		1,00		1,00	1,00	1,00	3,00	1,00	1,00	2,00	5,00	5,00	1,00	1,00	5,00	5,00	5,00	5,00	5,00	5,00	5,00	5,00	5,00	5,00	5,00	5,00	5,00	5,00	5,00	5,00	1,00	5,00
3,00	2,00	2,00	5,00	1,00	1,00	1,00	1,00	1,00	1,00	1,00	5,00	5,00	5,00	5,00	2,00	5,00	5,00	2,00	1,00	5,00	5,00	1,00	1,00	1,00	4,00	1,00	1,00	5,00	5,00	5,00	5,00	5,00	5,00	5,00	5,00	5,00	5,00	5,00	5,00	5,00	1,00	5,00	5,00	5,00	5,00	5,00	5,00	4,00	5,00
1,00	1,00	1,00		1,00	1,00	1,00	1,00	1,00	1,00	1,00	1,00	1,00	1,00	1,00	1,00	1,00	1,00		1,00			1,00	1,00	2,00	1,00	2,00	1,00	5,00	1,00	1,00	1,00	5,00	5,00	5,00	5,00	5,00	5,00	5,00	5,00	5,00	5,00	5,00	5,00	5,00	5,00	1,00	1,00	1,00	5,00
1,00	1,00	4,00		1,00	1,00	1,00	1,00	1,00	1,00	1,00	5,00	1,00	5,00	1,00	1,00	4,00	5,00		1,00			5,00	5,00	2,00	4,00	4,00	3,00	5,00	5,00	5,00	1,00	5,00	5,00	5,00	5,00	5,00	5,00	5,00	5,00	5,00	5,00	5,00	5,00	5,00	5,00	5,00	5,00	2,00	5,00
1,00	1,00	3,00	5,00	5,00	1,00	1,00	1,00	1,00	1,00	1,00	5,00	1,00	1,00	1,00	1,00	5,00	5,00	1,00	5,00	1,00	5,00	1,00	1,00	2,00	1,00	1,00	5,00	4,00	4,00	5,00	1,00	4,00	4,00	5,00	5,00	5,00	1,00	5,00	5,00	5,00	4,00	5,00	5,00	5,00	1,00	5,00	5,00	1,00	5,00
5,00	3,00	1,00	5,00	5,00	1,00	1,00	1,00	1,00	1,00	1,00	5,00	2,00	5,00	2,00	5,00	5,00	5,00	1,00	2,00	1,00	1,00	4,00	1,00	2,00	1,00	4,00	4,00	5,00	5,00	5,00	5,00	5,00	5,00	5,00	5,00	5,00	5,00	5,00	2,00	5,00	2,00	5,00	5,00	1,00	4,00	5,00	5,00	5,00	5,00
5,00	1,00	5,00	5,00	1,00	1,00	1,00	1,00	2,00	1,00	1,00	5,00	1,00	5,00	1,00	1,00	1,00	5,00	5,00	2,00	5,00	5,00	1,00	1,00	1,00	1,00	1,00	1,00	5,00	5,00	1,00	1,00	5,00	5,00	5,00	5,00	5,00	5,00	5,00	5,00	5,00	5,00	5,00	5,00	5,00	5,00	1,00	1,00	1,00	2,00
1,00	2,00	2,00		5,00	1,00	1,00	1,00	1,00	1,00	1,00	5,00	1,00	5,00	1,00	5,00	5,00	5,00		1,00			1,00	1,00	5,00	5,00	1,00	5,00	5,00	5,00	5,00	5,00	5,00	5,00	5,00	5,00	5,00	5,00	5,00	5,00	5,00	1,00	5,00	5,00	5,00	5,00	5,00	5,00	5,00	5,00
1,00	2,00	1,00		1,00	1,00	1,00	1,00	1,00	1,00	1,00	5,00	1,00	5,00	1,00	1,00	5,00	5,00		1,00			5,00	1,00	3,00	5,00	5,00	1,00	5,00	5,00	5,00	5,00	5,00	5,00	5,00	5,00	5,00	5,00	5,00	5,00	5,00	1,00	5,00	5,00	5,00	5,00	5,00	5,00	5,00	5,00
1,00	2,00	2,00		1,00	1,00	1,00	1,00	1,00	1,00	1,00	5,00	1,00	1,00	1,00	1,00	5,00	5,00		1,00			1,00	1,00	1,00	1,00	1,00	2,00	5,00	5,00	5,00	1,00	5,00	5,00	5,00	5,00	5,00	5,00	5,00	5,00	5,00	5,00	5,00	5,00	5,00	5,00	5,00	5,00	2,00	5,00
5,00	4,00	2,00	5,00	1,00	4,00	1,00	4,00	1,00	1,00	1,00	5,00	2,00	5,00	5,00	1,00	5,00	5,00	5,00	5,00	5,00	5,00	5,00	1,00	5,00	5,00	5,00	3,00	5,00	5,00	5,00	5,00	5,00	5,00	2,00	5,00	1,00	1,00	5,00	5,00	5,00	1,00	5,00	5,00	5,00	5,00	5,00	5,00	5,00	5,00
1,00	1,00	1,00		1,00	1,00	5,00	1,00	1,00	1,00	1,00	5,00	1,00	1,00	1,00	1,00	5,00	5,00		1,00			1,00	1,00	5,00	5,00	1,00	1,00	5,00	5,00	5,00	1,00	5,00	5,00	5,00	5,00	5,00	5,00	5,00	5,00	5,00	5,00	5,00	5,00	5,00	5,00	5,00	5,00	5,00	5,00
2,00	1,00	5,00	5,00	1,00	1,00	1,00	1,00	1,00	1,00	1,00	5,00	1,00	2,00	1,00	5,00	5,00	5,00	1,00	1,00	1,00	1,00	1,00	1,00	1,00	5,00	1,00	1,00	5,00	5,00	5,00	5,00	5,00	5,00	1,00	5,00	1,00	1,00	5,00	5,00	5,00	1,00	5,00	5,00	5,00	5,00	5,00	5,00	1,00	5,00
5,00	3,00	3,00	5,00	1,00	1,00	1,00	1,00	1,00	5,00	1,00	1,00	1,00	5,00	1,00	1,00	1,00	5,00		1,00			1,00	5,00	3,00	5,00	1,00	1,00	1,00	1,00	5,00	5,00	5,00	5,00	5,00	5,00	5,00	5,00	5,00	5,00	5,00	5,00	1,00	5,00	5,00	5,00	5,00	1,00	1,00	1,00
5,00	2,00	1,00	5,00	1,00	1,00	1,00	1,00	1,00	1,00	1,00	5,00	1,00	2,00	1,00	1,00	4,00	5,00	1,00	1,00	1,00	1,00	5,00	5,00	2,00	4,00	5,00	1,00	5,00	5,00	5,00	5,00	5,00	5,00	5,00	5,00	5,00	5,00	5,00	5,00	5,00	2,00	5,00	5,00	5,00	5,00	5,00	5,00	1,00	5,00
2,00	2,00	1,00	1,00	1,00	1,00	1,00	1,00	1,00	1,00	1,00	5,00	5,00	5,00	1,00	1,00	5,00	5,00	5,00	1,00	5,00	5,00	5,00	5,00	2,00	5,00	1,00	1,00	5,00	5,00	5,00	1,00	5,00	5,00	5,00	5,00	5,00	5,00	5,00	5,00	5,00	5,00	5,00	5,00	5,00	5,00	5,00	5,00	5,00	5,00
5,00	1,00	1,00	2,00	1,00	1,00	1,00	4,00	4,00	1,00	1,00	5,00	1,00	5,00	1,00	5,00	5,00	5,00	1,00	1,00	5,00	5,00	1,00	1,00	1,00	3,00	5,00	1,00	5,00	5,00	5,00	1,00	5,00	4,00	1,00	5,00	5,00	5,00	5,00	5,00	5,00	5,00	5,00	5,00	5,00	5,00	1,00	5,00	5,00	5,00
4,00	2,00	5,00	5,00	1,00	1,00	1,00	1,00	1,00	1,00	1,00	5,00	2,00	5,00	2,00	5,00	5,00	5,00	5,00	5,00	5,00	5,00	5,00	5,00	5,00	5,00	5,00	5,00	5,00	5,00	5,00	5,00	5,00	5,00	5,00	5,00	5,00	5,00	5,00	2,00	5,00	1,00	5,00	5,00	5,00	5,00	5,00	5,00	5,00	5,00
5,00	1,00	5,00	5,00	1,00	1,00	1,00	1,00	1,00	1,00	1,00	1,00	1,00	1,00	1,00	1,00	1,00	5,00	1,00	5,00	5,00	1,00	1,00	1,00	1,00	1,00	1,00	1,00	5,00	5,00	5,00	1,00	4,00	5,00	5,00	3,00	5,00	5,00	5,00	5,00	5,00	5,00	5,00	5,00	5,00	5,00	1,00	1,00	1,00	1,00
2,00	1,00	5,00	1,00	5,00	1,00	5,00	1,00	1,00	1,00	1,00	5,00	1,00	1,00	1,00	1,00	1,00	5,00		1,00			1,00	5,00	4,00	5,00	5,00	2,00	5,00	1,00	1,00	1,00	5,00	5,00	5,00	5,00	5,00	5,00	5,00	5,00	4,00	5,00	5,00	5,00	5,00	5,00	5,00	5,00	1,00	5,00
5,00	2,00	1,00		1,00	1,00	1,00	1,00	1,00	1,00	1,00	1,00	1,00	1,00	1,00	1,00	2,00	1,00		1,00			5,00	5,00	1,00	1,00	1,00	1,00	1,00	5,00	1,00	1,00	5,00	5,00	5,00	5,00	5,00	5,00	5,00	5,00	5,00	5,00	5,00	5,00	5,00	5,00	1,00	2,00	3,00	5,00
1,00	2,00	2,00		5,00	1,00	1,00	1,00	1,00	1,00	1,00	5,00	5,00	5,00	5,00	5,00	5,00	5,00		1,00			1,00	1,00	1,00	3,00	1,00	1,00	5,00	5,00	5,00	5,00	5,00	5,00	3,00	3,00	5,00	5,00	5,00	5,00	5,00	2,00	5,00	5,00	5,00	5,00	5,00	5,00	5,00	5,00
5,00	1,00	1,00	5,00	1,00	2,00	3,00	1,00	1,00	1,00	1,00	3,00	1,00	5,00	1,00	5,00	1,00	5,00	1,00	5,00	5,00	5,00	1,00	1,00	2,00	3,00	1,00	1,00	5,00	5,00	5,00	5,00	5,00	5,00	5,00	5,00	5,00	5,00	5,00	1,00	2,00	1,00	5,00	5,00	5,00	4,00	3,00	1,00	1,00	5,00
5,00	4,00	2,00	5,00	1,00	1,00	1,00	1,00	1,00	1,00	1,00	5,00	4,00	1,00	1,00	5,00	5,00	5,00	2,00	1,00	1,00	1,00	4,00	1,00	1,00	1,00	1,00	1,00	5,00	5,00	4,00	1,00	5,00	5,00	4,00	5,00	5,00	2,00	2,00	5,00	5,00	5,00	5,00	5,00	5,00	5,00	5,00	5,00	5,00	5,00
5,00	1,00	1,00	5,00	1,00	1,00	1,00	1,00	1,00	1,00	1,00	5,00	1,00	5,00	1,00	1,00	5,00	5,00	1,00	5,00	5,00	5,00	5,00	5,00	1,00	5,00	1,00	1,00	5,00	5,00	5,00	5,00	5,00	5,00	5,00	5,00	5,00	5,00	5,00	5,00	4,00	1,00	5,00	5,00	5,00	5,00	1,00	2,00	1,00	5,00
4,00	1,00	2,00	5,00	1,00	1,00	1,00	1,00	1,00	1,00	1,00	5,00	2,00	5,00	1,00	1,00	5,00	5,00	1,00	1,00			1,00	1,00	5,00	2,00	1,00	4,00	5,00	5,00	5,00	5,00	5,00	5,00	5,00	5,00	5,00	5,00	5,00	5,00	5,00	1,00	5,00	5,00	4,00	5,00	1,00	4,00	4,00	5,00
1,00	1,00	5,00		1,00	1,00	1,00	1,00	5,00	1,00	1,00	1,00	1,00	5,00	1,00	1,00	1,00	5,00		1,00			1,00	1,00	1,00	1,00	1,00	3,00	1,00	5,00	5,00	5,00	5,00	5,00	5,00	5,00	1,00	1,00	1,00	5,00	5,00	5,00	5,00	5,00	5,00	5,00	5,00	1,00	1,00	1,00
5,00	2,00	2,00	5,00	5,00	1,00	3,00	1,00	1,00	1,00	1,00	2,00	1,00	1,00	1,00	1,00	1,00	1,00	1,00	1,00	5,00	5,00	1,00	1,00	1,00	3,00	1,00	3,00	1,00	1,00	1,00	1,00	5,00	5,00	5,00	5,00	5,00	5,00	5,00	5,00	5,00	5,00	5,00	5,00	5,00	5,00	1,00	1,00	1,00	5,00
5,00	5,00	5,00	5,00	5,00	1,00	1,00	1,00	1,00	1,00	1,00	1,00	1,00	1,00	1,00	5,00	5,00	1,00	1,00	1,00	5,00	5,00	5,00	5,00	1,00	1,00	1,00	1,00	5,00	5,00	5,00	5,00	5,00	5,00	5,00	5,00	5,00	5,00	5,00	5,00	5,00	5,00	5,00	5,00	5,00	5,00	5,00	5,00	5,00	5,00
1,00	1,00	1,00		1,00	5,00	5,00	1,00	1,00	1,00	1,00	1,00	1,00	5,00	1,00	1,00	1,00	5,00		1,00			1,00	1,00	5,00	1,00	1,00	1,00	1,00	1,00	5,00	5,00	5,00	5,00	3,00	5,00	5,00	5,00	5,00	5,00	5,00	5,00	5,00	5,00	5,00	5,00	5,00	1,00	1,00	1,00
1,00	1,00	1,00	5,00	1,00	1,00	1,00	1,00	1,00	1,00	1,00	5,00	1,00	5,00	1,00	5,00	5,00	5,00		1,00			5,00	1,00	4,00	5,00	3,00	5,00	5,00	5,00	5,00	5,00	5,00	5,00	5,00	5,00	5,00	5,00	5,00	5,00	5,00	5,00	5,00	5,00	5,00	5,00	1,00	5,00	1,00	5,00
5,00	2,00	1,00	5,00	1,00	2,00	1,00	1,00	1,00	1,00	2,00	2,00	2,00	5,00	1,00	2,00	5,00	5,00	2,00	1,00	1,00	2,00	5,00	1,00	2,00	5,00	1,00	5,00	5,00	5,00	5,00	5,00	5,00	5,00	5,00	5,00	5,00	5,00	5,00	1,00	5,00	1,00	5,00	4,00	5,00	5,00	5,00	5,00	5,00	5,00
5,00	1,00	5,00	5,00	1,00	1,00	1,00	2,00	4,00	1,00	1,00	5,00	5,00	5,00	5,00	3,00	5,00	5,00	5,00	5,00	5,00	5,00	5,00	5,00	5,00	5,00	1,00	5,00	5,00	5,00	5,00	5,00	4,00	4,00	5,00	5,00	2,00	5,00	5,00	5,00	5,00	2,00	5,00	5,00	5,00	5,00	5,00	5,00	5,00	5,00
5,00	1,00	5,00	5,00	5,00	1,00	1,00	3,00	1,00	1,00	1,00	5,00	1,00	1,00	1,00	5,00	5,00	5,00	1,00	5,00	5,00	5,00	5,00	5,00	5,00	5,00	5,00	1,00	5,00	5,00	5,00	5,00	5,00	5,00	5,00	5,00	1,00	5,00	5,00	5,00	5,00	5,00	5,00	5,00	5,00	5,00	5,00	5,00	5,00	5,00
1,00	1,00	2,00	5,00	1,00	1,00	1,00	1,00	1,00	1,00	1,00	5,00	1,00	5,00	1,00	1,00	5,00	5,00		1,00			1,00	1,00	5,00	1,00	3,00	3,00	5,00	5,00	5,00	5,00	5,00	5,00	5,00	5,00	5,00	5,00	5,00	1,00	2,00	5,00	5,00	5,00	5,00	5,00	5,00	5,00	5,00	5,00
1,00	4,00	5,00		1,00	1,00	1,00	1,00	1,00	1,00	5,00	5,00	5,00	5,00	2,00	5,00	5,00	5,00		1,00			1,00	1,00	5,00	4,00	4,00	4,00	5,00	5,00	5,00	4,00	5,00	5,00	4,00	5,00	4,00	5,00	5,00	5,00	5,00	5,00	5,00	5,00	5,00	5,00	5,00	5,00	5,00	5,00
1,00	2,00	1,00		1,00	1,00	1,00	1,00	1,00	1,00	1,00	5,00	1,00	2,00	2,00	5,00	5,00	5,00		1,00			1,00	1,00	1,00	3,00	1,00	1,00	5,00	5,00	5,00	5,00	5,00	5,00	5,00	5,00	5,00	5,00	5,00	5,00	5,00	2,00	5,00	5,00	5,00	5,00	5,00	5,00	1,00	5,00
1,00	1,00	1,00	3,00	5,00	1,00	1,00	1,00	1,00	1,00	1,00	5,00	2,00	5,00	5,00	1,00	5,00	5,00	1,00	5,00	5,00	5,00	5,00	1,00	1,00	1,00	1,00	1,00	1,00	1,00	5,00	5,00	5,00	5,00	5,00	5,00	5,00	5,00	5,00	5,00	5,00	1,00	5,00	5,00	5,00	1,00	5,00	5,00	5,00	5,00
5,00	1,00	1,00	5,00	1,00	1,00	1,00	1,00	1,00	1,00	1,00	5,00	1,00	5,00	1,00	1,00	5,00	5,00	5,00	5,00	1,00	1,00	5,00	1,00	1,00	5,00	1,00	1,00	5,00	5,00	5,00	5,00	5,00	5,00	5,00	5,00	5,00	5,00	5,00	5,00	5,00	1,00	5,00	5,00	5,00	5,00	5,00	5,00	1,00	5,00
1,00	2,00	5,00	4,00	1,00	1,00	1,00	1,00	1,00	1,00	1,00	5,00	1,00	5,00	1,00	5,00	1,00	5,00	2,00	1,00	5,00	5,00	1,00	1,00	5,00	4,00	1,00	1,00	5,00	5,00	5,00	5,00	5,00	5,00	5,00	5,00	5,00	5,00	5,00	5,00	5,00	2,00	5,00	5,00	5,00	5,00	5,00	5,00	2,00	5,00
5,00	2,00	1,00	5,00	5,00	1,00	1,00	2,00	2,00	1,00	1,00	5,00	4,00	1,00	1,00	5,00	5,00	5,00	2,00	5,00	1,00	1,00	1,00	5,00	1,00	1,00	1,00	1,00	5,00	5,00	5,00	5,00	2,00	4,00	5,00	5,00	5,00	5,00	5,00	1,00	5,00	1,00	5,00	5,00	1,00	5,00	5,00	5,00	5,00	5,00
5,00	1,00	1,00	5,00	1,00	1,00	1,00	1,00	1,00	1,00	1,00	5,00	1,00	5,00	5,00	5,00	5,00	5,00	5,00	5,00	5,00	3,00	5,00	1,00	1,00	1,00	1,00	1,00	5,00	5,00	5,00	5,00	5,00	5,00	5,00	5,00	5,00	5,00	5,00	5,00	5,00	1,00	5,00	1,00	5,00	5,00	5,00	5,00	5,00	5,00
5,00	1,00	1,00	5,00	1,00	1,00	1,00	1,00	1,00	1,00	1,00	5,00	1,00	5,00	1,00	1,00	1,00	5,00	5,00	1,00			1,00	5,00	2,00	5,00	5,00	1,00	5,00	5,00	5,00	5,00	5,00	5,00	5,00	5,00	1,00	1,00	5,00	5,00	5,00	1,00	5,00	5,00	5,00	5,00	2,00	1,00	1,00	1,00
1,00	1,00	1,00	5,00	1,00	1,00	1,00	1,00	1,00	1,00	1,00	2,00	1,00	1,00	1,00	1,00	2,00	1,00	1,00	1,00	1,00	1,00	1,00	1,00	2,00	1,00	1,00	2,00	5,00	5,00	5,00	1,00	5,00	5,00	5,00	5,00	5,00	5,00	5,00	5,00	2,00	5,00	5,00	5,00	5,00	5,00	5,00	4,00	1,00	5,00
2,00	3,00	1,00	5,00	1,00	1,00	1,00	1,00	1,00	1,00	1,00	5,00	1,00	1,00	1,00	5,00	5,00	5,00	5,00	1,00			1,00	1,00	5,00	4,00	4,00	5,00	5,00	5,00	5,00	5,00	5,00	5,00	5,00	5,00	5,00	5,00	5,00	5,00	5,00	5,00	5,00	5,00	5,00	5,00	5,00	5,00	3,00	5,00
1,00	1,00	1,00	5,00	5,00	1,00	1,00	1,00	1,00	1,00	1,00	2,00	1,00	1,00	3,00	3,00	5,00	1,00	1,00	1,00	1,00	1,00	1,00	1,00	1,00	1,00	1,00	1,00	2,00	4,00	1,00	4,00	5,00	5,00	5,00	5,00	5,00	5,00	5,00	2,00	5,00	3,00	5,00	5,00	5,00	5,00	1,00	3,00	5,00	5,00
1,00	1,00	1,00	5,00	1,00	2,00	1,00	1,00	1,00	1,00	1,00	5,00	1,00	5,00	1,00	5,00	5,00	5,00	1,00	1,00	3,00	4,00	5,00	1,00	1,00	1,00	1,00	1,00	5,00	5,00	5,00	5,00	5,00	5,00	5,00	5,00	5,00	5,00	5,00	5,00	5,00	5,00	5,00	5,00	5,00	5,00	5,00	5,00	5,00	5,00
5,00	5,00	3,00	5,00	1,00	1,00	1,00	1,00	1,00	1,00	1,00	5,00	5,00	5,00	5,00	5,00	5,00	4,00	5,00	1,00	1,00	1,00	3,00	3,00	3,00	1,00	1,00	1,00	5,00	5,00	5,00	5,00	5,00	5,00	5,00	5,00	5,00	5,00	3,00	5,00	5,00	1,00	5,00	5,00	5,00	5,00	5,00	5,00	5,00	5,00
1,00	1,00	1,00	5,00	1,00	1,00	1,00	1,00	1,00	1,00	1,00	5,00	2,00	5,00	2,00	5,00	5,00	5,00	5,00	1,00	5,00	5,00	1,00	1,00	2,00	1,00	1,00	1,00	5,00	5,00	5,00	5,00	5,00	5,00	1,00	5,00	1,00	5,00	5,00	5,00	3,00	1,00	5,00	5,00	5,00	5,00	1,00	1,00	1,00	5,00
1,00	5,00	1,00	5,00	1,00	1,00	1,00	1,00	1,00	1,00	1,00	5,00	2,00	5,00	1,00	5,00	5,00	1,00	1,00	5,00	1,00	2,00	1,00	1,00	1,00	1,00	1,00	1,00	5,00	5,00	1,00	1,00	5,00	5,00	5,00	5,00	5,00	5,00	5,00	5,00	1,00	2,00	5,00	2,00	5,00		5,00	5,00	5,00	5,00
5,00	2,00	4,00	5,00	1,00	1,00	1,00	1,00	1,00	1,00	1,00	5,00	2,00	5,00	1,00	1,00	4,00	5,00	1,00	4,00	5,00	5,00	1,00	1,00	4,00	5,00	5,00	5,00	5,00	5,00	5,00	3,00	5,00	5,00	5,00	5,00	5,00	5,00	5,00	5,00	5,00	5,00	5,00	5,00	5,00	5,00	5,00	5,00	4,00	5,00
4,00	2,00	4,00	3,00	3,00	1,00	1,00	2,00	1,00	1,00	1,00	4,00	1,00	2,00	4,00	2,00	4,00	2,00	1,00	5,00	1,00	2,00	1,00	1,00	2,00	1,00	1,00	1,00	4,00	4,00	3,00	3,00	5,00	5,00	5,00	5,00	2,00	3,00	5,00	2,00	4,00	1,00	2,00	4,00	4,00	5,00	5,00	5,00	4,00	2,00
2,00	1,00	1,00	5,00	1,00	1,00	1,00	1,00	1,00	1,00	1,00	5,00	1,00	2,00	1,00	1,00	5,00	5,00	5,00	5,00	5,00	5,00	5,00	5,00	4,00	5,00	4,00	4,00	5,00	5,00	5,00	5,00	5,00	5,00	5,00	5,00	5,00	5,00	5,00	5,00	5,00	1,00	5,00	5,00	5,00	5,00	5,00	5,00	5,00	2,00
4,00	1,00	1,00	5,00	1,00	1,00	1,00	1,00	1,00	1,00	1,00	4,00	1,00	2,00	1,00	2,00	5,00	5,00	1,00	2,00	1,00	5,00	1,00	1,00	1,00	4,00	2,00	1,00	5,00	5,00	5,00	5,00	5,00	5,00	5,00	5,00	5,00	5,00	5,00	5,00	4,00	4,00	5,00	5,00	5,00	5,00	5,00	5,00	5,00	5,00
1,00	2,00	1,00	5,00	1,00	1,00	1,00	1,00	1,00	1,00	1,00	5,00	1,00	1,00	1,00	1,00	5,00	5,00	5,00	1,00	5,00	5,00	1,00	1,00	5,00	5,00	5,00	5,00	4,00	5,00	5,00	5,00	5,00	5,00	5,00	5,00	5,00	5,00	5,00	5,00	5,00	1,00	5,00	5,00	5,00	5,00	5,00	5,00	5,00	4,00
1,00	1,00	1,00	1,00	5,00	1,00	1,00	1,00	1,00	1,00	1,00	5,00	1,00	4,00	3,00	3,00	5,00	5,00	2,00	3,00	1,00	4,00	1,00	1,00	1,00	1,00	1,00	1,00	5,00	5,00	5,00	5,00	5,00	5,00	5,00	5,00	1,00	5,00	5,00	3,00	5,00	1,00	5,00	5,00	5,00	5,00	5,00	5,00	5,00	5,00
1,00	1,00	1,00	5,00	1,00	1,00	1,00	1,00	1,00	1,00	2,00	5,00	3,00	5,00	5,00	5,00	1,00	4,00		1,00	3,00	5,00	1,00	1,00	1,00	4,00	4,00	1,00	5,00	5,00	4,00	1,00	5,00	5,00	5,00	5,00	5,00	5,00	5,00	5,00	5,00	1,00	5,00	5,00	5,00	5,00	5,00	5,00	5,00	5,00
1,00	1,00	4,00	5,00	5,00	3,00	1,00	4,00	2,00	1,00	1,00	5,00	1,00	1,00	1,00	1,00	1,00	5,00	1,00	2,00	1,00	5,00	1,00	5,00	2,00	1,00	1,00	5,00	5,00	5,00	5,00	5,00	5,00	4,00	5,00	5,00	5,00	3,00	5,00	5,00	5,00	1,00	5,00	5,00	5,00	5,00	2,00	1,00	1,00	4,00
1,00	1,00	1,00	5,00	3,00	2,00	2,00	1,00	1,00	1,00	1,00	5,00	5,00	5,00	2,00	3,00	5,00	5,00	2,00	1,00	5,00	5,00	1,00	1,00	3,00	5,00	2,00	2,00	5,00	3,00	5,00	5,00	5,00	5,00	5,00	5,00	5,00	5,00	5,00	5,00	4,00	4,00	4,00	5,00	5,00	5,00	2,00	5,00	2,00	2,00
1,00	4,00	1,00	5,00	5,00	1,00	1,00	1,00	1,00	1,00	1,00	5,00	5,00	5,00	5,00	5,00	2,00	5,00	5,00	1,00	5,00	1,00	1,00	1,00	1,00	4,00	1,00	1,00	5,00	5,00	4,00	5,00	5,00	5,00	5,00	5,00	5,00	5,00	5,00	5,00	5,00	5,00	5,00	5,00	5,00	5,00	1,00	5,00	4,00	5,00
5,00	1,00	1,00	5,00	2,00	1,00	1,00	1,00	1,00	1,00	1,00	5,00	1,00	1,00	1,00	4,00	5,00	5,00	4,00	1,00	1,00	1,00	1,00	1,00	1,00	1,00	1,00	4,00	5,00	5,00	4,00	5,00	5,00	5,00	4,00	5,00	5,00	5,00	5,00	5,00	5,00	5,00	5,00	5,00	5,00	5,00	5,00	5,00	1,00	5,00
1,00	1,00	1,00	5,00	1,00	1,00	1,00	2,00	2,00	1,00	1,00	5,00	1,00	1,00	1,00	1,00	5,00	5,00	2,00	1,00	5,00	5,00	1,00	1,00	1,00	2,00	2,00	2,00	5,00	5,00	5,00	2,00	4,00	5,00	2,00	2,00	2,00	2,00	2,00	5,00	5,00	5,00	5,00	5,00	5,00	5,00	1,00	2,00	1,00	5,00
5,00	4,00	2,00	5,00	1,00	1,00	2,00	1,00	1,00	1,00	1,00	5,00	1,00	2,00	1,00	1,00	5,00	2,00	1,00	1,00	5,00	4,00	5,00	1,00	4,00	1,00	4,00	5,00	4,00	5,00	5,00	4,00	5,00	5,00	5,00	5,00	5,00	5,00	5,00	5,00	5,00	4,00	5,00	5,00	5,00	5,00	1,00	5,00	5,00	2,00
1,00	1,00	2,00	5,00	5,00	1,00	1,00	1,00	1,00	1,00	3,00	5,00	2,00	5,00	1,00	5,00	2,00	5,00	5,00	1,00		5,00	5,00	5,00	2,00	1,00	1,00	5,00	5,00	5,00	5,00	5,00	5,00	5,00	5,00	1,00	1,00	5,00	5,00	5,00	5,00	4,00	5,00	5,00	5,00	5,00	5,00	4,00	2,00	5,00
1,00	1,00	2,00	1,00	1,00	1,00	1,00	1,00	1,00	1,00	1,00	3,00	1,00	5,00	2,00	1,00	5,00	4,00	1,00	1,00	1,00	1,00	1,00	1,00	2,00	1,00	1,00	1,00	5,00	4,00	5,00	2,00	5,00	5,00	5,00	5,00	5,00	5,00	5,00	4,00	4,00	5,00	5,00	5,00	5,00	5,00	5,00	5,00	5,00	5,00
5,00	1,00	1,00	5,00	1,00	1,00	5,00	1,00	1,00	1,00	1,00	1,00	1,00	1,00	1,00	1,00	2,00	1,00	1,00	1,00	4,00	4,00	1,00		1,00	1,00	1,00	1,00	5,00	5,00	5,00	1,00	5,00	5,00	5,00	5,00	5,00	5,00	5,00	5,00	5,00	5,00	5,00	5,00	5,00	5,00	1,00	5,00	1,00	5,00
1,00	5,00	1,00	5,00	5,00	1,00	1,00	4,00	1,00	1,00	1,00	5,00	1,00	5,00	1,00	5,00	5,00	5,00	5,00	2,00	5,00	5,00	5,00	5,00	3,00	5,00	1,00	5,00	5,00	5,00	5,00	5,00	4,00	4,00	5,00	5,00	1,00	5,00	5,00	5,00	5,00	1,00	5,00	5,00	5,00	5,00	5,00	5,00	5,00	5,00
1,00	1,00	1,00	1,00	1,00	1,00	1,00	4,00	1,00	1,00	1,00	5,00	2,00	2,00	1,00	1,00	4,00	5,00	1,00	1,00	1,00		1,00	1,00	1,00	1,00	1,00	1,00	5,00	2,00		5,00	5,00	5,00	5,00	5,00	5,00	5,00	5,00	5,00	5,00	2,00	5,00	5,00	5,00	3,00	2,00	5,00	1,00	5,00
5,00	1,00	1,00	3,00	1,00	2,00	1,00	1,00	1,00	1,00	1,00	4,00	1,00	1,00	1,00	1,00	1,00	5,00	1,00	1,00	1,00	1,00		1,00	1,00	1,00	1,00	4,00	5,00	5,00	5,00	5,00	5,00	5,00	5,00	5,00	2,00	2,00	2,00	1,00	5,00	2,00	5,00	5,00	5,00	5,00	1,00	1,00	5,00	5,00
1,00	1,00	1,00	5,00	1,00	1,00	3,00	1,00	1,00	1,00	1,00	2,00	1,00	2,00	1,00	2,00	2,00	4,00	4,00	1,00			1,00	4,00	2,00	1,00	1,00	1,00	5,00	5,00	2,00	2,00	5,00	5,00	5,00	5,00	5,00	5,00	5,00	5,00	5,00	5,00	5,00	5,00	5,00	5,00	5,00	2,00	5,00	5,00
3,00	1,00	3,00	5,00	5,00	2,00	2,00	4,00	1,00	1,00	1,00	5,00	1,00	1,00	3,00	1,00	5,00	5,00	1,00	1,00	1,00	1,00	1,00	1,00	4,00	5,00	1,00	3,00	4,00	4,00	5,00	5,00	5,00	4,00	5,00	5,00	5,00	5,00	5,00	2,00	4,00	1,00	4,00	5,00	5,00	3,00	5,00	5,00	1,00	4,00
1,00	1,00	1,00	3,00	1,00	1,00	3,00	1,00	1,00	1,00	1,00	2,00	1,00	1,00	1,00	5,00	1,00	1,00	1,00	1,00	1,00	1,00	1,00	1,00	5,00	1,00	1,00	1,00	5,00	1,00	4,00	5,00	5,00	5,00	5,00	5,00	5,00	5,00	5,00	1,00	4,00	4,00	5,00	5,00	5,00	5,00	1,00	5,00	2,00	5,00
5,00	5,00	2,00	5,00	5,00	1,00	1,00	1,00	1,00	1,00	1,00	5,00	5,00	2,00	1,00	2,00	5,00	5,00	5,00	5,00	5,00	5,00	5,00	5,00	3,00	5,00	5,00	5,00	5,00	5,00	5,00	5,00	5,00	5,00	5,00	5,00	5,00	5,00	5,00	5,00	5,00	1,00	5,00	5,00	5,00	5,00	5,00	2,00	5,00	1,00
1,00	1,00	1,00		1,00	1,00	2,00	1,00	1,00	1,00	1,00	2,00	1,00	1,00	4,00	5,00	5,00	3,00		1,00			1,00	1,00	1,00	1,00	1,00	1,00	4,00	5,00	5,00	5,00	5,00	5,00	5,00	5,00	5,00	5,00	5,00	5,00	5,00	5,00	5,00	5,00	5,00	5,00	5,00	5,00	1,00	5,00
1,00	1,00	2,00	5,00	1,00	1,00	5,00	1,00	1,00	1,00	1,00	4,00	1,00	1,00	1,00	5,00	2,00	3,00		1,00			1,00	1,00	1,00	1,00	1,00	1,00	1,00	5,00	5,00	3,00	5,00	5,00	5,00	5,00	3,00	3,00	3,00	5,00	5,00	1,00	5,00	5,00	5,00	5,00	1,00	5,00	1,00	5,00
4,00	1,00	1,00	5,00	1,00	1,00	1,00	1,00	1,00	1,00	1,00	3,00	1,00	1,00	1,00	5,00	5,00	3,00	1,00	1,00	3,00	3,00	1,00	1,00	1,00	4,00	1,00	5,00	5,00	5,00	5,00	5,00	5,00	5,00	5,00	5,00	5,00	5,00	5,00	1,00	5,00	1,00	5,00	5,00	5,00	5,00	1,00	3,00	1,00	5,00
1,00	1,00	5,00	5,00	1,00	2,00	2,00	3,00	3,00	1,00	1,00	1,00	1,00	1,00	4,00	5,00	5,00	4,00	4,00	1,00	5,00	5,00	1,00	1,00	1,00	1,00	1,00	4,00	1,00	5,00	5,00	5,00	5,00	5,00	5,00	5,00	4,00	5,00	5,00	5,00	5,00	3,00	5,00	5,00	5,00	5,00	5,00	5,00	5,00	5,00
1,00	1,00	1,00	5,00	5,00	1,00	4,00	3,00	1,00	1,00	1,00	5,00	5,00	5,00	1,00	5,00	5,00	5,00	1,00	1,00	5,00	5,00	5,00	5,00	5,00	5,00	5,00	5,00	5,00	5,00	5,00	1,00	5,00	5,00	5,00	5,00	4,00	5,00	5,00	5,00	5,00	5,00	5,00	5,00	5,00	5,00	5,00	5,00	1,00	5,00
5,00	2,00	3,00	5,00	2,00	1,00	1,00	1,00	1,00	1,00	1,00	5,00	1,00	5,00	4,00	5,00	5,00	5,00	5,00	1,00	1,00	1,00	1,00	1,00	5,00	4,00	2,00	4,00	5,00	5,00	5,00	5,00	5,00	5,00	5,00	5,00	5,00	5,00	5,00	5,00	5,00	3,00	5,00	5,00	5,00	5,00	5,00	5,00	5,00	5,00
5,00	1,00	1,00	5,00	5,00	1,00	2,00	1,00	1,00	1,00	1,00	1,00	1,00	1,00	1,00	1,00	1,00	1,00	1,00	1,00	1,00	1,00	2,00	1,00	1,00	1,00	1,00	1,00	5,00	5,00	4,00	4,00	5,00	5,00	5,00	5,00	4,00	4,00	4,00	5,00	5,00	5,00	5,00	5,00	5,00	5,00	3,00	3,00	2,00	5,00
1,00	1,00	1,00	5,00	1,00	1,00	1,00	1,00	1,00	1,00	1,00	5,00	5,00	1,00	1,00	5,00	5,00	1,00	1,00	1,00	1,00	1,00	1,00	1,00	1,00	1,00	1,00	1,00	5,00	5,00	1,00	1,00	5,00	5,00	5,00	5,00	5,00	5,00	5,00	5,00	5,00	5,00	5,00	5,00	5,00	5,00	1,00	5,00	5,00	5,00
4,00	5,00	5,00	5,00	5,00	1,00	1,00	1,00	1,00	1,00	1,00	5,00	5,00	5,00	5,00	5,00	5,00	4,00	5,00	5,00	5,00	5,00	2,00	5,00	4,00	5,00	5,00	1,00	5,00	5,00	5,00	5,00	5,00	5,00	5,00	5,00	5,00	5,00	5,00	5,00	5,00	2,00	5,00	5,00	5,00	5,00	5,00	5,00	5,00	5,00
5,00	1,00	1,00	5,00	1,00	1,00	1,00	1,00	1,00	1,00	1,00	5,00	1,00	4,00	1,00	1,00	2,00	5,00	4,00	4,00	1,00	1,00	1,00	1,00	2,00	4,00	1,00	1,00	5,00	5,00	5,00	5,00	5,00	5,00	5,00	5,00	5,00	5,00	5,00	5,00	5,00	4,00	5,00	5,00	5,00	2,00	5,00	5,00	1,00	4,00
1,00	4,00	5,00	5,00	5,00	5,00	1,00	5,00	1,00	1,00	1,00	5,00	3,00	1,00	1,00	5,00	5,00	5,00	1,00	5,00	5,00	5,00	4,00	5,00	1,00	5,00	4,00	4,00	5,00	5,00	5,00	5,00	3,00	3,00	1,00	1,00	1,00	1,00	2,00	5,00	5,00	1,00	5,00	5,00	5,00	5,00	1,00	5,00	1,00	5,00
1,00	1,00	1,00	5,00	1,00	1,00	1,00	1,00	1,00	1,00	1,00	5,00	1,00	5,00	1,00	5,00	5,00	5,00	1,00	1,00	1,00	1,00	1,00	1,00	5,00	5,00	4,00	1,00	5,00	5,00	5,00	5,00	5,00	5,00	1,00	5,00	5,00	5,00	5,00	5,00	5,00	1,00	5,00	5,00	5,00	5,00	5,00	5,00	5,00	5,00
1,00	1,00	1,00	1,00	1,00	1,00	1,00	1,00	1,00	1,00	1,00	1,00	1,00	1,00	1,00	1,00	5,00	1,00	1,00	1,00	1,00	4,00	1,00	1,00	2,00	1,00	1,00	1,00	5,00	5,00	5,00	1,00	5,00	5,00	5,00	5,00	5,00	5,00	5,00	4,00	2,00	5,00	4,00	3,00	5,00	5,00	2,00	2,00	2,00	5,00
5,00	1,00	3,00	5,00	1,00	1,00	2,00	1,00	1,00	1,00	1,00	1,00	1,00	5,00	3,00	5,00	5,00	5,00	5,00	3,00	3,00	4,00	1,00	1,00	5,00	1,00	1,00	1,00	1,00	1,00	5,00	1,00	5,00	5,00	5,00	5,00	5,00	5,00	5,00	1,00	4,00	1,00	1,00	5,00	5,00	3,00	5,00	5,00	5,00	5,00
1,00	1,00	1,00	2,00	1,00	1,00	1,00	1,00	1,00	1,00	1,00	5,00	1,00	1,00	1,00	5,00	5,00		1,00	5,00	1,00	1,00			1,00	1,00	1,00	1,00	1,00	1,00			5,00	5,00	1,00					5,00	5,00	1,00	5,00	5,00			3,00	5,00	5,00	5,00
1,00	2,00	1,00	5,00	4,00	1,00	1,00	1,00	1,00	1,00	1,00	4,00	1,00	2,00	2,00	2,00	1,00	5,00	4,00	1,00	1,00	1,00	1,00	1,00	3,00	2,00	4,00	4,00	4,00	5,00	3,00	1,00	5,00	5,00	4,00	5,00	4,00	4,00	5,00	5,00	5,00	4,00	5,00	5,00	5,00	5,00	1,00	1,00	1,00	5,00
5,00	1,00	2,00	5,00	1,00	1,00	3,00	1,00	1,00	1,00	1,00	5,00	1,00	5,00	1,00	5,00	5,00	1,00	1,00	1,00				1,00	5,00	1,00	1,00	1,00	1,00	5,00	1,00	1,00	5,00	5,00	5,00	5,00	5,00	5,00	5,00	5,00	5,00	5,00	5,00	5,00	1,00		5,00	5,00	1,00	5,00
1,00	1,00	4,00	5,00	1,00	1,00	1,00	1,00	1,00	1,00	1,00	4,00	2,00	1,00	1,00	4,00	4,00	3,00	1,00	1,00	1,00	1,00	1,00	1,00	2,00	1,00	1,00	1,00	3,00	3,00	5,00	2,00	5,00	5,00	5,00	5,00	5,00	5,00	5,00	4,00	4,00	3,00	4,00	4,00	3,00	3,00	4,00	5,00	4,00	5,00
1,00	1,00	1,00	5,00	1,00	1,00	1,00	1,00	1,00	1,00	1,00	5,00	4,00	5,00	3,00	1,00	5,00	1,00	1,00	1,00	1,00	1,00	1,00	5,00	2,00	1,00	1,00	1,00	5,00	5,00	5,00	5,00	5,00	5,00	5,00	5,00	5,00	5,00	5,00	5,00	3,00	1,00	5,00	4,00	5,00	1,00	5,00	5,00	1,00	5,00
1,00	1,00	1,00		1,00	1,00	2,00	2,00	1,00	1,00	1,00	5,00	1,00	5,00	1,00	3,00	4,00	5,00		1,00			1,00	1,00	2,00	4,00	1,00	3,00	5,00	5,00	5,00	5,00	5,00	4,00	5,00	5,00	4,00	5,00	5,00	5,00	5,00	2,00	5,00	5,00	5,00	5,00	2,00	5,00	2,00	5,00
1,00	1,00	2,00	5,00	1,00	1,00	1,00	1,00	1,00	1,00	1,00	5,00	1,00	1,00	1,00	5,00	5,00	5,00	5,00	1,00	1,00	5,00	1,00	1,00	5,00	1,00	1,00	1,00	5,00	5,00	5,00	5,00	5,00	5,00	5,00	5,00	4,00	5,00	5,00	5,00	5,00	2,00	5,00	5,00	5,00	5,00	5,00	5,00	2,00	5,00
1,00	1,00	2,00	1,00	1,00	1,00	1,00	1,00	1,00	1,00	1,00	5,00	1,00	1,00	1,00	5,00	5,00	1,00	1,00	2,00	1,00	1,00	1,00	1,00	1,00	1,00	1,00	1,00	5,00	5,00	5,00	5,00	5,00	5,00	5,00	5,00	5,00	5,00	5,00	5,00	5,00	2,00	5,00	5,00	5,00	5,00	1,00	5,00	5,00	5,00
2,00	1,00	1,00	5,00	1,00	1,00	1,00	1,00	1,00	1,00	1,00	1,00	1,00	1,00	1,00	5,00	5,00	2,00	1,00	1,00	1,00	1,00	1,00	1,00	1,00	1,00	1,00	1,00	5,00	5,00	5,00	1,00	5,00	5,00	5,00	5,00	1,00	5,00	5,00	5,00	5,00	5,00	5,00	5,00	5,00	5,00	1,00	5,00	1,00	5,00
5,00	1,00	4,00	5,00	5,00	4,00	2,00	5,00	5,00	5,00	5,00	5,00	5,00	5,00	1,00	1,00	5,00	5,00	5,00	5,00	5,00	1,00	5,00	4,00	2,00	5,00	5,00	1,00	1,00	2,00	1,00	5,00	2,00	1,00	1,00	5,00	5,00	5,00	5,00	5,00	5,00	1,00	5,00	5,00	5,00	5,00	5,00	5,00	1,00	1,00
5,00	2,00	2,00	5,00	1,00	1,00	1,00	1,00	1,00	1,00	1,00	5,00	4,00	4,00	1,00	5,00	1,00	4,00	1,00	5,00	5,00	5,00	1,00	1,00	2,00	4,00	4,00	5,00	5,00	2,00	5,00	1,00	5,00	5,00	5,00	5,00	5,00	5,00	5,00	5,00	5,00	2,00	5,00	5,00	5,00	5,00	5,00	5,00	5,00	5,00
5,00	2,00	2,00	1,00	2,00	1,00	1,00	2,00	1,00	1,00	1,00	5,00	1,00	5,00	2,00	5,00	5,00	4,00	1,00	3,00	3,00	3,00	4,00	1,00	3,00	2,00	1,00	2,00	3,00	1,00	4,00	5,00	5,00	5,00	5,00	5,00	5,00	5,00	5,00	5,00	5,00	5,00	5,00	5,00	5,00	5,00	5,00	5,00	1,00	5,00
1,00	1,00	1,00	5,00	1,00	1,00	1,00	1,00	1,00	1,00	1,00	5,00	1,00	5,00	1,00	1,00	5,00	5,00	5,00	1,00	5,00	5,00	1,00	1,00	2,00	5,00	5,00	1,00	2,00	5,00	5,00	5,00	5,00	5,00	5,00	5,00	5,00	5,00	5,00	5,00	2,00	2,00	5,00	5,00	5,00	5,00	5,00	5,00	1,00	5,00
5,00	2,00	2,00	5,00	1,00	1,00	1,00	1,00	1,00	1,00	1,00	5,00	3,00	5,00	1,00	4,00	5,00	1,00	1,00	1,00	1,00	1,00	1,00	1,00	5,00	5,00	1,00	2,00	5,00	5,00	1,00	1,00	5,00	5,00	5,00	5,00	5,00	5,00	5,00	5,00	4,00	4,00	5,00	5,00	5,00	5,00	1,00	5,00	4,00	4,00
5,00	2,00	2,00	5,00	5,00	1,00	1,00	5,00	5,00	1,00	1,00	5,00	5,00	5,00	1,00	3,00	5,00	5,00	1,00	5,00	1,00	5,00	1,00	1,00	2,00	1,00	1,00	1,00	4,00	5,00	5,00	5,00	5,00	1,00	5,00	5,00	1,00	1,00	5,00	5,00	5,00	1,00	5,00	5,00	5,00	5,00	5,00	4,00	5,00	5,00
1,00	1,00	1,00	5,00	1,00	3,00	1,00	1,00	2,00	1,00	1,00	5,00	1,00	2,00	1,00	1,00	2,00	5,00	1,00	1,00	5,00	5,00	4,00	1,00	2,00	5,00	1,00	5,00	5,00	5,00	5,00	5,00	5,00	5,00	5,00	5,00	4,00	4,00	5,00	5,00	2,00	1,00	5,00	5,00	5,00	5,00	1,00	2,00	5,00	1,00
2,00	3,00	3,00	5,00	1,00	1,00	1,00	1,00	1,00	1,00	1,00	1,00	1,00	1,00	1,00	5,00	1,00	5,00	1,00	5,00	1,00	5,00	4,00	1,00	1,00	1,00	1,00	1,00	5,00	4,00	5,00	1,00	5,00	5,00	5,00	5,00	5,00	5,00	5,00	5,00	5,00	5,00	5,00	5,00	5,00	5,00	1,00	1,00	1,00	5,00
1,00	2,00	5,00	5,00	1,00	1,00	1,00	1,00	1,00	1,00	1,00	5,00	5,00	1,00	1,00	5,00	5,00	5,00	1,00	1,00			1,00	1,00	3,00	5,00	4,00	2,00	5,00	2,00	4,00	1,00	4,00	4,00	4,00	4,00	5,00	5,00	5,00	5,00	5,00	5,00	5,00	5,00	5,00	5,00	5,00	5,00	1,00	5,00
1,00	1,00	1,00	5,00	1,00	1,00	1,00	1,00	1,00	1,00	1,00	5,00	1,00	5,00	1,00	1,00	5,00	5,00		1,00			1,00	1,00	1,00	1,00	1,00	2,00	5,00	5,00	5,00	5,00	5,00	5,00	3,00	5,00	1,00	5,00	3,00	5,00	5,00	2,00	5,00	5,00	1,00	4,00	5,00	5,00	5,00	5,00
5,00	5,00	5,00	5,00	1,00	1,00	1,00	1,00	1,00	1,00	1,00	5,00	1,00	2,00	1,00	1,00	5,00	4,00	5,00	1,00	5,00	4,00	5,00	1,00	1,00	1,00	1,00	1,00	5,00	5,00	5,00	5,00	5,00	2,00	5,00	5,00	1,00	1,00	1,00	5,00	5,00	1,00	5,00	5,00	5,00	5,00	5,00	5,00	5,00	5,00
5,00	5,00	2,00	5,00	1,00	1,00	2,00	3,00	3,00	3,00	3,00	5,00	2,00	3,00	1,00	1,00	5,00	5,00	5,00	1,00	4,00	5,00	1,00	1,00	5,00	5,00	1,00	5,00	5,00	3,00	5,00	5,00	5,00	5,00	5,00	5,00	5,00	1,00	5,00	3,00	5,00	1,00	5,00	5,00	4,00	5,00	5,00	5,00	2,00	1,00
1,00	1,00	5,00	5,00	1,00	1,00	1,00	1,00	1,00	1,00	1,00	5,00	5,00	5,00	5,00	5,00	1,00	5,00	1,00	1,00	5,00	5,00	1,00	1,00	5,00	5,00	1,00	5,00	5,00	5,00	5,00	5,00	5,00	5,00	5,00	5,00	5,00	5,00	5,00	5,00	5,00	1,00	5,00	5,00	5,00	5,00	5,00	5,00	5,00	5,00
2,00	1,00	1,00	5,00	1,00	1,00	1,00	1,00	1,00	1,00	1,00	5,00	1,00	1,00	1,00	5,00	5,00	5,00	5,00	1,00	1,00	1,00	5,00	1,00	5,00	5,00	1,00	1,00	3,00	5,00	5,00	5,00	5,00	5,00	5,00	5,00	5,00	5,00	5,00	5,00	5,00	1,00	5,00	5,00	5,00	5,00	5,00	5,00	4,00	5,00
1,00	2,00	1,00	5,00	5,00	1,00	1,00	1,00	1,00	1,00	1,00	5,00	1,00	5,00	1,00	1,00	5,00	5,00	1,00	1,00	1,00	1,00	1,00	1,00	3,00	1,00	1,00	1,00	1,00	5,00	5,00	1,00	5,00	5,00	5,00	5,00	5,00	5,00	5,00	5,00	5,00	5,00	5,00	3,00	5,00	5,00	5,00	5,00	5,00	5,00
1,00	1,00	2,00	1,00	1,00	1,00	1,00	1,00	1,00	1,00	1,00	5,00	1,00	1,00	1,00	2,00	5,00	5,00	1,00	1,00	1,00	1,00	1,00	1,00	2,00	2,00	1,00	1,00	5,00	5,00	5,00	5,00	5,00	5,00	5,00	5,00	5,00	5,00	5,00	5,00	4,00	1,00	5,00	5,00	5,00	5,00	4,00	5,00	5,00	4,00
1,00	1,00	1,00	3,00	1,00	3,00	2,00	1,00	1,00	1,00	1,00	5,00	1,00	4,00	1,00	4,00	5,00	5,00		1,00			1,00	1,00	3,00	2,00	1,00	2,00	3,00	4,00	5,00	1,00	5,00	5,00	4,00	5,00	5,00	5,00	5,00	5,00	5,00	5,00	5,00	5,00	5,00	5,00	2,00	5,00	2,00	5,00
5,00	3,00	1,00	3,00	5,00	1,00	1,00	1,00	1,00	1,00	1,00	5,00	1,00	2,00	1,00	1,00	5,00	5,00	5,00	2,00	5,00	5,00	1,00	1,00	5,00	1,00	1,00	1,00	5,00	5,00	5,00	5,00	5,00	5,00	5,00	5,00	1,00	5,00	5,00	5,00	5,00	5,00	5,00	5,00	5,00	5,00	5,00	5,00	5,00	5,00
1,00	1,00	3,00	5,00	1,00	1,00	5,00	1,00	1,00	1,00	1,00	5,00	1,00	1,00	1,00	1,00	5,00	5,00	1,00	1,00		1,00	4,00		1,00	3,00	1,00	1,00	5,00	5,00	5,00	5,00	5,00	5,00	5,00	5,00	5,00	5,00	5,00	5,00	5,00	1,00	5,00	4,00	5,00	5,00	1,00	5,00	1,00	1,00
5,00	1,00	1,00	5,00	1,00	1,00	1,00	1,00	1,00	1,00	1,00	5,00	1,00	5,00	1,00	5,00	5,00	5,00	5,00	5,00	5,00	4,00	1,00	1,00	1,00	1,00	1,00	1,00	5,00	5,00	5,00	5,00	5,00	5,00	5,00	5,00	5,00	5,00	5,00	5,00	5,00	5,00	5,00	5,00	5,00	5,00	5,00	5,00	5,00	5,00
1,00	1,00	2,00	1,00	1,00	4,00	2,00	1,00	1,00	1,00	1,00	5,00	1,00	5,00	1,00	4,00	4,00	5,00	3,00	1,00	3,00	3,00	1,00	1,00	2,00	4,00	1,00	1,00	4,00	5,00	5,00	1,00	5,00	5,00	5,00	5,00	5,00	5,00	5,00	5,00	5,00	5,00	4,00	5,00	5,00	5,00	1,00	5,00	1,00	5,00
1,00	1,00	1,00	5,00	1,00	1,00	1,00	1,00	1,00	1,00	1,00	2,00	1,00	1,00	1,00	2,00	1,00	4,00	1,00	1,00	5,00	5,00	1,00	1,00	1,00	3,00	1,00	3,00	5,00	5,00	5,00	1,00	5,00	3,00	1,00	5,00	1,00	1,00	3,00	4,00	5,00	5,00	5,00	5,00	5,00	5,00	1,00	1,00	1,00	5,00
4,00	1,00	4,00	5,00	1,00	1,00	1,00	1,00	1,00	1,00	1,00	5,00	1,00	3,00	1,00	4,00	5,00	5,00	5,00	1,00	1,00	5,00	1,00	5,00	5,00	1,00	1,00	4,00	2,00	4,00	5,00	5,00	5,00	5,00	5,00	5,00	5,00	5,00	5,00	1,00	2,00	4,00	5,00	5,00	5,00	5,00	5,00	5,00	5,00	2,00
5,00	1,00	1,00	5,00	1,00	1,00	1,00	1,00	1,00	1,00	1,00	5,00	1,00	5,00	1,00	1,00	5,00	5,00	1,00	1,00	1,00	1,00	1,00	1,00	2,00	1,00	1,00	2,00	5,00	5,00	5,00	5,00	5,00	5,00	3,00	5,00	1,00	1,00	1,00	5,00	5,00	5,00	5,00	5,00	5,00	5,00	2,00	3,00	1,00	2,00
4,00	1,00	1,00	5,00	1,00	1,00	1,00	1,00	1,00	1,00	1,00	5,00	5,00	5,00	5,00	5,00	5,00	5,00	5,00	1,00	5,00	5,00	5,00	5,00	5,00	5,00	5,00	5,00	5,00	5,00	5,00	5,00	5,00	5,00	4,00	5,00	1,00	5,00	5,00	5,00	5,00	5,00	5,00	5,00	5,00	5,00	5,00	5,00	5,00	5,00
1,00	1,00	1,00	5,00	1,00	1,00	1,00	1,00	1,00	1,00	1,00	5,00	1,00	5,00	1,00	1,00	5,00	5,00	5,00	1,00		1,00	1,00	1,00	1,00	1,00	1,00	1,00	5,00	5,00	5,00	5,00	5,00	5,00	5,00	5,00	5,00	5,00	5,00	5,00	5,00	1,00	5,00	5,00	5,00	5,00	1,00	1,00	1,00	5,00
1,00	1,00	1,00	5,00	2,00	2,00	2,00	2,00	2,00	1,00	1,00	4,00	1,00	5,00	1,00	4,00	2,00	2,00	2,00	1,00			1,00	1,00	2,00	1,00	1,00	4,00	3,00	4,00	4,00	1,00	5,00	5,00	5,00	5,00	5,00	5,00	5,00	3,00	3,00	4,00	4,00	5,00	4,00	4,00	5,00	4,00	1,00	4,00
1,00	1,00	5,00	1,00	5,00	1,00	4,00	1,00	1,00	1,00	1,00	5,00	5,00	5,00	5,00	1,00	5,00	5,00	5,00	5,00	5,00	5,00	5,00	1,00	3,00	3,00	3,00	1,00	3,00	5,00	5,00	5,00	5,00	5,00	5,00	5,00	5,00	5,00	5,00	5,00	5,00	5,00	5,00	5,00	5,00	5,00	5,00	5,00	5,00	2,00
4,00	2,00	4,00	5,00	5,00	1,00	1,00	2,00	2,00	1,00	1,00	4,00	4,00	5,00	2,00	4,00	2,00	5,00	5,00	3,00	4,00	4,00	1,00	1,00	2,00	3,00	4,00	2,00	4,00	4,00	5,00	5,00	5,00	5,00	5,00	5,00	5,00	5,00	5,00	5,00	5,00	1,00	5,00	5,00	4,00	5,00	3,00	4,00	4,00	3,00
3,00	1,00	3,00	5,00	3,00	1,00	1,00	1,00	1,00	1,00	1,00	5,00	1,00	3,00	1,00	1,00	5,00	1,00	1,00	1,00			5,00	5,00	1,00	1,00	1,00	1,00	5,00	5,00	5,00	5,00	5,00	5,00	5,00	5,00	5,00	5,00	5,00	3,00	5,00	1,00	3,00	5,00	5,00	3,00	5,00	5,00	5,00	5,00
5,00	1,00	1,00	5,00	1,00	1,00	1,00	1,00	1,00	1,00	1,00	4,00	1,00	1,00	1,00	5,00	4,00	2,00	1,00	3,00		4,00	5,00	1,00	1,00	1,00	1,00	1,00	5,00	5,00	5,00	5,00	5,00	5,00	5,00	5,00	4,00	2,00	4,00	5,00	5,00	4,00	5,00	1,00	5,00	5,00	1,00	1,00	1,00	1,00
5,00	2,00	3,00	3,00	5,00	1,00	1,00	1,00	1,00	1,00	1,00	1,00	1,00	1,00	3,00	1,00	1,00	5,00	1,00	1,00	3,00	3,00	1,00	1,00	1,00	1,00	1,00	1,00	5,00	2,00	5,00	5,00	5,00	5,00	4,00	5,00	2,00	2,00	5,00	5,00	5,00	5,00	5,00	5,00	4,00	1,00	5,00	5,00	5,00	5,00
1,00	1,00	2,00		4,00	1,00	2,00	1,00	1,00	1,00	1,00	5,00	1,00	1,00	1,00	1,00	1,00	5,00		1,00			1,00	1,00	1,00	3,00	1,00	1,00	1,00	1,00	5,00	1,00	5,00	5,00	5,00	5,00	5,00	5,00	5,00	5,00	3,00	5,00	5,00	5,00	5,00	5,00	1,00	5,00	2,00	5,00
5,00	5,00	1,00	5,00	1,00	1,00	1,00	1,00	1,00	1,00	1,00	5,00	2,00	1,00	1,00	5,00	1,00	5,00	3,00	1,00		1,00	1,00	1,00	1,00	3,00	1,00	1,00	5,00	5,00	5,00	5,00	5,00	5,00		5,00	5,00	5,00	5,00	5,00	5,00	4,00	5,00	5,00	5,00	2,00	1,00	1,00	1,00	5,00
[truncated: 10 more columns]
